# Supplementary material for: Mitochondrial genome complexity in Erodium stephanianum (Geraniaceae): nanopore sequencing reveals chloroplast gene transfer and DNA rearrangements
Source: Front Genet. 2025 Jul 15;16:1641368. doi: 10.3389/fgene.2025.1641368 (PMC12303824; doi:10.3389/fgene.2025.1641368)
Supplement: Supplementary file 1 [file Table2.xlsx]

## Sheet: Sheet1
Table S2. Summary of Illumina sequencing and assembling.
Type	Mitochondrial genome
Structure	circular
Circular molecular number	1
Total length	365,414 bp
GC content	0.4272
