# Supplementary material for: Mitochondrial genome complexity in Erodium stephanianum (Geraniaceae): nanopore sequencing reveals chloroplast gene transfer and DNA rearrangements
Source: Front Genet. 2025 Jul 15;16:1641368. doi: 10.3389/fgene.2025.1641368 (PMC12303824; doi:10.3389/fgene.2025.1641368)
Supplement: Supplementary file 2 [file Table3.xlsx]

## Sheet: Sheet1
Table S3. The relative synonymous codon usage of each amino acid in the E. stephanianum mitochondrial genome.
Amino acid
Ala	GCU	GCC	GCA	GCG
	1.6	0.99	0.95	0.47
Arg	AGA	CGA	CGU	AGG	CGG	CGC
	1.52	1.38	1.1	0.83	0.62	0.56
Asn	AAU	AAC
	1.36	0.64
Asp	GAU	GAC
	1.35	0.65
Cys	UGU	UGC
	1.23	0.77
End	UAG	UAA	UGA
	1.11	1	0.89
Gln	CAA	CAG
	1.53	0.47
Glu	GAA	GAG
	1.34	0.66
Gly	GGA	GGU	GGG	GGC
	1.45	1.31	0.69	0.55
His	CAU	CAC
	1.54	0.46
Ile	AUU	AUA	AUC
	1.35	0.82	0.82
Leu	UUA	CUU	UUG	CUA	CUC	CUG
	1.48	1.33	1.2	0.94	0.61	0.45
Lys	AAA	AAG
	1.3	0.7
Met	AUG
	1
Phe	UUU	UUC
	1.18	0.82
Pro	CCU	CCA	CCC	CCG
	1.53	1.12	0.93	0.42
Ser	UCU	AGU	UCC	UCA	AGC	UCG
	1.45	1.21	1.01	1.01	0.72	0.6
Thr	ACU	ACC	ACA	ACG
	1.35	1.07	0.99	0.59
Trp	UGG
	1
Tyr	UAU	UAC
	1.47	0.53
Val	GUA	GUU	GUG	GUC
	1.2	1.17	0.84	0.78
