# Supplementary material for: Mitochondrial genome complexity in Erodium stephanianum (Geraniaceae): nanopore sequencing reveals chloroplast gene transfer and DNA rearrangements
Source: Front Genet. 2025 Jul 15;16:1641368. doi: 10.3389/fgene.2025.1641368 (PMC12303824; doi:10.3389/fgene.2025.1641368)
Supplement: Supplementary file 5 [file Table6.xlsx]

## Sheet: Sheet1
Table S6. The co-linear analysis using BLASTN software.
query	database	identity (%)	alignment	mismatch	gap	q. start	q. end	d. start	d. end	score
NC040010.1	NC027000.1	92.451	3166	157	28	47234	50334	99274	96126	4447
NC040010.1	NC027000.1	92.4	1921	124	14	452805	454715	692995	691087	2720
NC040010.1	NC027000.1	92.739	1873	132	3	458903	460772	430779	432650	2700
NC040010.1	NC027000.1	93.143	1575	105	2	110148	111719	110148	111722	2310
NC040010.1	NC027000.1	97.833	1292	20	5	201864	203150	711083	712371	2220
NC040010.1	NC027000.1	92.612	1516	110	2	424905	426419	321955	320441	2180
NC040010.1	NC027000.1	92.089	1264	64	12	154208	155462	9319	8083	1750
NC040010.1	NC027000.1	92.089	1264	64	12	142869	144123	9319	8083	1748
NC040010.1	NC027000.1	92.583	1173	81	6	212134	213303	302191	303360	1679
NC040010.1	NC027000.1	95.308	1023	38	7	200468	201483	710032	711051	1615
NC040010.1	NC027000.1	89.503	1267	77	28	339273	340513	522858	521622	1552
NC040010.1	NC027000.1	90.178	1181	90	20	121882	123051	489963	491128	1515
NC040010.1	NC027000.1	91.897	1049	44	20	284132	285163	283478	282454	1428
NC040010.1	NC027000.1	89.831	1121	59	28	141582	142690	10869	9792	1387
NC040010.1	NC027000.1	89.741	1121	60	28	152921	154029	10869	9792	1382
NC040010.1	NC027000.1	92.905	902	60	4	15726	16625	641297	642196	1308
NC040010.1	NC027000.1	89.71	1001	58	25	283150	284136	284521	283552	1236
NC040010.1	NC027000.1	91.357	914	38	21	412192	413073	404049	403145	1212
NC040010.1	NC027000.1	92.771	830	33	10	316183	316992	629874	629052	1175
NC040010.1	NC027000.1	91.132	857	46	18	1589	2426	491102	491947	1134
NC040010.1	NC027000.1	95.9	683	27	1	285461	286142	281677	280995	1105
NC040010.1	NC027000.1	91.995	762	61	0	224980	225741	733721	734482	1070
NC040010.1	NC027000.1	89.335	872	59	17	98786	99636	597135	597993	1064
NC040010.1	NC027000.1	89.176	850	85	5	303511	304359	324534	323691	1053
NC040010.1	NC027000.1	91.12	732	44	9	397113	397839	448171	448886	972
NC040010.1	NC027000.1	84.147	1085	85	31	476559	477611	88155	87126	970
NC040010.1	NC027000.1	92.192	666	50	2	22463	23126	542737	542072	941
NC040010.1	NC027000.1	92.481	665	33	9	313290	313942	85847	85188	935
NC040010.1	NC027000.1	90.661	696	65	0	362185	362880	212272	212967	926
NC040010.1	NC027000.1	95.47	574	24	2	344393	344965	533082	532510	915
NC040010.1	NC027000.1	89.007	755	59	15	123062	123796	86505	85755	913
NC040010.1	NC027000.1	94.567	589	32	0	234191	234779	211244	210656	911
NC040010.1	NC027000.1	91.579	665	39	8	413281	413940	403117	402465	902
NC040010.1	NC027000.1	91.922	619	50	0	291070	291688	108933	109551	867
NC040010.1	NC027000.1	86.453	812	78	11	232434	233226	212042	211244	861
NC040010.1	NC027000.1	94.316	563	26	2	262900	263462	680678	681234	857
NC040010.1	NC027000.1	94.286	560	30	2	136938	137496	11429	10871	856
NC040010.1	NC027000.1	89.316	702	45	16	199759	200438	709265	709958	854
NC040010.1	NC027000.1	86.486	777	75	15	178826	179590	445610	444852	826
NC040010.1	NC027000.1	89.809	628	64	0	132634	133261	520458	519831	806
NC040010.1	NC027000.1	91.194	511	23	5	190142	190643	661787	661290	675
NC040010.1	NC027000.1	87.477	543	33	18	319642	320174	269518	269001	593
NC040010.1	NC027000.1	84.151	530	82	2	112777	113305	595761	596289	512
NC040010.1	NC027000.1	82.479	605	43	25	417367	417929	666643	666060	472
NC040010.1	NC027000.1	80.036	551	80	22	408312	408838	596992	596448	381
NC040010.1	NC027000.1	81.873	502	42	21	348929	349421	594701	594240	377
NC027000.1	mtDNA	96.385	3707	104	10	489863	493562	42316	38633	6076
NC027000.1	mtDNA	96.709	3494	57	23	708911	712399	216766	213326	5762
NC027000.1	mtDNA	96.894	3381	56	29	95906	99279	116707	120045	5616
NC027000.1	mtDNA	94.661	3540	93	32	595049	598572	100200	96741	5402
NC027000.1	mtDNA	90.344	4039	242	60	550335	554302	275488	271527	5162
NC027000.1	mtDNA	94.336	2878	87	30	210190	213032	320503	317667	4342
NC027000.1	mtDNA	93.497	2860	96	34	682034	684814	165905	168753	4169
NC027000.1	mtDNA	96.531	2479	41	11	679210	681676	172607	170162	4060
NC027000.1	mtDNA	95.26	2215	51	18	525319	527513	305206	303026	3459
NC027000.1	mtDNA	96.915	2042	55	5	691069	693105	12168	14206	3415
NC027000.1	mtDNA	97.218	2013	41	6	430779	432785	116175	114172	3393
NC027000.1	mtDNA	96.723	2014	26	11	109849	111861	354330	352356	3317
NC027000.1	mtDNA	96.524	2014	24	13	10012	11999	336342	338335	3290
NC027000.1	mtDNA	96.866	1978	37	7	319983	321959	361652	363605	3286
NC027000.1	mtDNA	94.679	2105	59	13	441887	443983	281263	283322	3217
NC027000.1	mtDNA	94.602	2112	39	22	280012	282096	191591	193654	3199
NC027000.1	mtDNA	93.934	1797	91	6	424443	426225	68709	70501	2699
NC027000.1	mtDNA	92.473	1913	91	10	444015	445918	287719	289587	2686
NC027000.1	mtDNA	96.206	1608	25	15	302146	303729	123364	121769	2599
NC027000.1	mtDNA	88.313	2276	111	48	270381	272560	203574	201358	2590
NC027000.1	mtDNA	93.854	1676	42	19	640974	642620	350637	352280	2468
NC027000.1	mtDNA	94.54	1630	26	13	7754	9329	334207	335827	2459
NC027000.1	mtDNA	86.853	2145	152	50	88581	90676	43654	45717	2279
NC027000.1	mtDNA	94.519	1496	34	17	521387	522858	141036	142507	2265
NC027000.1	mtDNA	95.791	1378	16	12	532021	533370	107511	108874	2185
NC027000.1	mtDNA	95.155	1383	33	15	519378	520736	101773	100401	2152
NC027000.1	mtDNA	93.208	1487	57	16	361551	363011	298129	296661	2146
NC027000.1	mtDNA	89.983	1717	75	40	673561	675239	60019	58362	2128
NC027000.1	mtDNA	92.823	1463	44	15	158315	159749	63881	65310	2063
NC027000.1	mtDNA	90.641	1592	62	20	105996	107535	132882	131326	2034
NC027000.1	mtDNA	86.528	1930	161	47	73762	75646	218397	220272	2030
NC027000.1	mtDNA	96.24	1250	24	7	684811	686046	168793	170033	2030
NC027000.1	mtDNA	94.729	1290	26	13	354496	355770	35632	36894	1967
NC027000.1	mtDNA	92.394	1420	44	21	244579	245980	345206	346579	1965
NC027000.1	mtDNA	93.114	1365	43	6	400510	401835	252225	253577	1953
NC027000.1	mtDNA	94.277	1293	35	12	282189	283458	193764	195040	1941
NC027000.1	mtDNA	94.458	1227	18	9	672334	673529	61306	60099	1844
NC027000.1	mtDNA	94.17	1235	29	19	323524	324729	162727	163947	1842
NC027000.1	mtDNA	92.428	1281	42	20	592696	593956	155711	154466	1777
NC027000.1	mtDNA	90.636	1367	39	17	242134	243483	6500	7794	1733
NC027000.1	mtDNA	92.339	1227	57	13	346289	347505	231264	230065	1711
NC027000.1	mtDNA	91.905	1260	40	17	263418	264665	269627	268418	1705
NC027000.1	mtDNA	94.953	1070	35	14	108731	109795	355518	354463	1659
NC027000.1	mtDNA	88.819	1431	44	36	12767	14099	338896	340308	1650
NC027000.1	mtDNA	88.543	1414	72	35	485253	486646	275477	276820	1631
NC027000.1	mtDNA	92.814	1155	26	16	22230	23369	162838	161726	1620
NC027000.1	mtDNA	97.766	940	12	3	542764	543698	127945	127010	1611
NC027000.1	mtDNA	92.117	1167	54	6	370431	371570	228343	227188	1611
NC027000.1	mtDNA	93.551	1101	27	15	357654	358740	331365	332435	1600
NC027000.1	mtDNA	97.161	951	10	7	724730	725676	153043	152106	1591
NC027000.1	mtDNA	90.155	1229	32	27	407475	408668	175808	176982	1517
NC027000.1	mtDNA	93.695	1031	16	9	494793	495774	34409	33379	1498
NC027000.1	mtDNA	94.592	980	28	7	283558	284537	195059	196013	1493
NC027000.1	mtDNA	95.089	957	22	10	357654	358605	76969	77905	1483
NC027000.1	mtDNA	97.347	867	19	3	733721	734587	364312	365174	1471
NC027000.1	mtDNA	97.329	861	19	4	589781	590640	155806	156663	1459
NC027000.1	mtDNA	94.235	954	20	18	432775	433719	151818	150891	1424
NC027000.1	mtDNA	96.748	861	10	10	403197	404048	293513	292662	1419
NC027000.1	mtDNA	92.395	973	64	5	415542	416504	67677	68649	1378
NC027000.1	mtDNA	94.927	887	18	9	246271	247154	346751	347613	1363
NC027000.1	mtDNA	89.411	1086	101	6	534468	535549	221098	222173	1356
NC027000.1	mtDNA	95.923	834	12	5	15087	15900	340714	341545	1332
NC027000.1	mtDNA	89.217	1085	63	16	87101	88159	277554	278610	1306
NC027000.1	mtDNA	94.451	865	21	9	497463	498305	280228	279369	1306
NC027000.1	mtDNA	92.415	936	26	15	318814	319733	306488	305582	1293
NC027000.1	mtDNA	87.06	1221	49	29	735915	737091	275477	276632	1279
NC027000.1	mtDNA	94.859	817	18	5	358929	359731	332426	333232	1254
NC027000.1	mtDNA	92.857	868	40	8	663616	664478	173571	174421	1240
NC027000.1	mtDNA	92.899	859	28	9	265447	266288	267746	266904	1218
NC027000.1	mtDNA	90.828	894	45	17	345016	345899	232744	231878	1162
NC027000.1	mtDNA	93.061	807	31	7	405785	406577	73502	74297	1157
NC027000.1	mtDNA	96.1	718	12	3	402422	403123	294767	294050	1157
NC027000.1	mtDNA	91.686	854	29	16	730389	731216	20993	21830	1146
NC027000.1	mtDNA	93.896	770	18	8	191166	191930	125785	125040	1134
NC027000.1	mtDNA	98.732	631	8	0	108853	109483	124586	123956	1122
NC027000.1	mtDNA	93.099	768	39	4	347536	348303	230001	229248	1112
NC027000.1	mtDNA	89.244	939	25	15	285625	286492	334674	333741	1105
NC027000.1	mtDNA	92.597	770	53	3	535993	536758	222744	223513	1103
NC027000.1	mtDNA	91.829	820	11	9	527520	528307	302989	302194	1092
NC027000.1	mtDNA	90.421	856	34	13	293811	294649	172600	173424	1083
NC027000.1	mtDNA	91.76	801	33	12	324707	325495	175431	174652	1083
NC027000.1	mtDNA	93.342	751	19	9	494004	494743	38484	37754	1081
NC027000.1	mtDNA	91.294	827	21	13	419503	420311	160452	161245	1081
NC027000.1	mtDNA	91.583	796	40	13	717898	718678	92153	92936	1074
NC027000.1	mtDNA	96.714	639	16	1	462348	462981	102109	102747	1059
NC027000.1	mtDNA	91.147	802	21	11	313433	314217	18882	19650	1042
NC027000.1	mtDNA	90.047	844	26	17	92837	93635	85969	86799	1040
NC027000.1	mtDNA	91.733	750	21	15	666046	666791	157578	156866	1003
NC027000.1	mtDNA	85.549	1038	55	32	303798	304819	121777	120819	998
NC027000.1	mtDNA	89.638	801	47	13	676378	677166	57354	56578	987
NC027000.1	mtDNA	91.956	721	14	11	715386	716106	186645	187321	970
NC027000.1	mtDNA	98.014	554	11	0	642632	643185	310784	310231	963
NC027000.1	mtDNA	92.598	689	18	7	572226	572897	75084	75756	959
NC027000.1	mtDNA	92.598	689	18	7	572226	572897	329480	330152	959
NC027000.1	mtDNA	97.238	543	10	1	459248	459785	183776	184318	915
NC027000.1	mtDNA	90.793	706	31	12	160578	161264	201142	200452	913
NC027000.1	mtDNA	89.503	724	33	11	343722	344433	234212	233520	876
NC027000.1	mtDNA	97.121	521	10	1	205967	206482	357266	357786	874
NC027000.1	mtDNA	88.936	714	51	16	75762	76469	220360	221051	856
NC027000.1	mtDNA	93.109	595	20	8	276723	277311	49420	48841	852
NC027000.1	mtDNA	95.954	519	20	1	714539	715057	358890	358373	841
NC027000.1	mtDNA	93.816	566	13	5	208921	209474	85716	85161	832
NC027000.1	mtDNA	93.322	569	20	8	183132	183689	342805	343366	824
NC027000.1	mtDNA	91.556	604	40	3	542076	542679	445	1037	822
NC027000.1	mtDNA	90.781	640	24	10	363366	363996	178864	179477	822
NC027000.1	mtDNA	94.6	537	12	5	629866	630397	295887	296411	815
NC027000.1	mtDNA	91.1	618	14	18	715796	716373	187015	187631	798
NC027000.1	mtDNA	95.808	501	6	5	264662	265152	268383	267888	795
NC027000.1	mtDNA	95.248	505	13	4	361059	361559	298651	298154	789
NC027000.1	mtDNA	94.553	514	15	6	183909	184420	4797	5299	782
NC027000.1	mtDNA	94.872	507	12	5	380620	381122	356112	356608	780
NC027000.1	mtDNA	92.572	552	22	6	463033	463579	102752	103289	774
NC027000.1	mtDNA	82.238	974	91	29	718761	719725	92976	93876	765
NC027000.1	mtDNA	90.635	598	23	12	486809	487398	86789	87361	763
NC027000.1	mtDNA	91.622	561	22	8	205392	205933	325133	324579	752
NC027000.1	mtDNA	88.907	622	46	10	399926	400534	251566	252177	745
NC027000.1	mtDNA	91.061	537	39	4	344427	344956	233275	232741	717
NC027000.1	mtDNA	91.667	528	18	7	717389	717906	91621	92132	708
NC027000.1	mtDNA	87.519	649	34	18	657804	658419	126620	125986	706
NC027000.1	mtDNA	92.063	504	22	9	316258	316755	312518	313009	693
NC027000.1	mtDNA	85.429	652	40	19	296174	296811	51699	51089	627
NC027000.1	mtDNA	89.804	510	23	9	675696	676202	58018	57535	627
NC027000.1	mtDNA	85.478	544	31	23	262714	263209	89392	89935	523
NC027000.1	mtDNA	84.153	549	59	10	550169	550706	191455	190924	507
NC027000.1	mtDNA	84.615	546	31	28	86538	87042	276908	277441	494
NC027000.1	mtDNA	81.013	632	91	14	27687	28301	281584	282203	475
NC027000.1	mtDNA	83.425	543	36	25	12066	12592	338399	338903	455
NC027000.1	mtDNA	81.287	513	44	20	198960	199454	121161	121639	368
mtDNA	NC057142.1	91.937	3150	155	43	116936	120048	222101	219014	4318
mtDNA	NC057142.1	91.723	2513	160	23	114316	116801	459093	456602	3445
mtDNA	NC057142.1	92.506	2322	154	10	166444	168753	84429	82116	3306
mtDNA	NC057142.1	93.237	2011	82	31	40237	42216	290669	288682	2911
mtDNA	NC057142.1	93.01	1960	96	18	336342	338266	353374	351421	2822
mtDNA	NC057142.1	90.569	2057	138	27	12056	14089	47860	49883	2673
mtDNA	NC057142.1	91.029	2040	89	39	194022	196015	462110	460119	2667
mtDNA	NC057142.1	91.347	1849	86	24	186159	187977	234257	236061	2460
mtDNA	NC057142.1	93.421	1596	100	4	352473	354068	436394	434804	2361
mtDNA	NC057142.1	97.746	1331	18	5	213354	214672	112073	110743	2281
mtDNA	NC057142.1	91.434	1506	123	3	362095	363600	1026	2525	2061
mtDNA	NC057142.1	92.566	1399	60	14	334581	335950	355066	353683	1967
mtDNA	NC057142.1	91.693	1276	71	18	141278	142536	266939	265682	1736
mtDNA	NC057142.1	93.157	1169	80	0	122144	123312	250178	251346	1716
mtDNA	NC057142.1	96.515	1033	24	4	185109	186136	233156	234181	1698
mtDNA	NC057142.1	96.484	1024	29	5	214668	215686	110652	109631	1685
mtDNA	NC057142.1	80.288	2080	334	40	69827	71892	146154	148171	1500
mtDNA	NC057142.1	94.568	902	45	4	350944	351843	65969	65070	1391
mtDNA	NC057142.1	92.554	967	72	0	168793	169759	82119	81153	1387
mtDNA	NC057142.1	91.216	1036	52	13	331419	332435	477363	478378	1373
mtDNA	NC057142.1	93.459	902	35	9	77023	77905	477363	478259	1317
mtDNA	NC057142.1	92.857	812	45	8	364311	365120	211217	210417	1166
mtDNA	NC057142.1	92.009	851	35	14	292659	293507	258610	259429	1164
mtDNA	NC057142.1	91.539	851	56	11	97304	98149	388144	388983	1158
mtDNA	NC057142.1	96.024	679	27	0	192554	193232	463316	462638	1105
mtDNA	NC057142.1	91.239	799	68	1	162927	163723	299733	300531	1086
mtDNA	NC057142.1	92.478	678	51	0	354700	355377	200509	201186	970
mtDNA	NC057142.1	85.134	1009	82	28	241127	242108	502766	503733	970
mtDNA	NC057142.1	90.45	733	64	4	317722	318449	44494	45225	961
mtDNA	NC057142.1	96.859	573	18	0	108009	108581	371860	371288	959
mtDNA	NC057142.1	90.934	717	44	9	294014	294724	260008	260709	944
mtDNA	NC057142.1	94.719	587	30	1	319450	320035	21154	21740	911
mtDNA	NC057142.1	81.699	1071	168	23	207356	208406	148422	149484	867
mtDNA	NC057142.1	91.914	606	49	0	123957	124562	200581	201186	848
mtDNA	NC057142.1	90.202	643	62	1	100685	101326	97177	96535	837
mtDNA	NC057142.1	93.286	566	24	6	170596	171147	314458	315023	822
mtDNA	NC057142.1	85.381	814	83	12	318655	319450	19403	20198	811
mtDNA	NC057142.1	86.152	751	49	19	278218	278924	236946	236207	760
mtDNA	NC057142.1	86.107	655	80	4	208405	209058	154451	155095	695
mtDNA	NC057142.1	90.448	513	37	8	112956	113467	521454	520953	665
mtDNA	NC057142.1	86.642	539	25	17	18970	19481	103634	103116	553
mtDNA	NC057142.1	85.246	549	41	18	277601	278138	237491	236972	529
mtDNA	NC057142.1	83.977	518	81	2	98988	99504	140461	139945	496
mtDNA	NC057142.1	84.752	505	40	17	274973	275475	407080	407549	472
mtDNA	NC057142.1	83.433	501	35	21	107536	108008	374799	374319	422
mtDNA	NC057142.1	80.077	522	75	20	98283	98801	472488	471993	361
mtDNA	NC057142.1	73.888	877	177	40	41068	41915	238798	237945	303
NC057142.1	MK431827.1	92.988	4421	139	49	462369	466746	796716	792424	6288
NC057142.1	MK431827.1	90.724	4021	175	64	369548	373514	50752	54628	5177
NC057142.1	MK431827.1	95.674	3121	97	11	219013	222119	413933	417029	4981
NC057142.1	MK431827.1	93.097	2984	128	28	18841	21797	96254	99186	4298
NC057142.1	MK431827.1	93.287	2890	137	25	456189	459062	712137	714985	4209
NC057142.1	MK431827.1	92.47	2895	115	45	265628	268496	642594	645411	4043
NC057142.1	MK431827.1	91.166	2796	143	39	352524	355292	567767	565049	3699
NC057142.1	MK431827.1	91.784	2556	99	39	460100	462608	56891	54400	3454
NC057142.1	MK431827.1	97.333	2025	34	7	288681	290705	199038	201042	3422
NC057142.1	MK431827.1	97.333	2025	34	7	288681	290705	252138	254142	3422
NC057142.1	MK431827.1	92.599	2216	81	27	47695	49883	629219	627060	3107
NC057142.1	MK431827.1	92.488	2130	120	21	401370	403478	762885	760775	3011
NC057142.1	MK431827.1	94.726	1858	55	20	110690	112527	302050	300216	2848
NC057142.1	MK431827.1	97.837	1618	35	0	434783	436400	29409	27792	2795
NC057142.1	MK431827.1	86.95	2613	167	79	501449	503952	369352	371899	2776
NC057142.1	MK431827.1	91.853	1829	72	24	373294	375099	796502	798276	2481
NC057142.1	MK431827.1	92.532	1714	30	23	3115	4789	63009	64663	2366
NC057142.1	MK431827.1	93.229	1536	98	3	1021	2550	666687	665152	2255
NC057142.1	MK431827.1	96.863	1339	14	11	75806	77127	809048	807721	2215
NC057142.1	MK431827.1	92.586	1578	39	19	343552	345114	477582	476068	2194
NC057142.1	MK431827.1	97.171	1237	27	2	250117	251345	767142	768378	2084
NC057142.1	MK431827.1	85.68	2102	129	49	86115	88177	431687	433655	2056
NC057142.1	MK431827.1	94.407	1341	63	6	64881	66214	10996	9661	2050
NC057142.1	MK431827.1	98.202	1057	13	4	109627	110683	303331	302281	1842
NC057142.1	MK431827.1	90.39	1384	82	23	258245	259597	214973	213610	1772
NC057142.1	MK431827.1	95.027	1106	21	10	414264	415349	318117	317026	1707
NC057142.1	MK431827.1	93.69	1141	57	8	351382	352522	571841	570716	1694
NC057142.1	MK431827.1	88.325	1439	95	24	391237	392635	258536	259941	1659
NC057142.1	MK431827.1	92.387	1169	60	7	139356	140515	780646	779498	1639
NC057142.1	MK431827.1	90.6	1266	67	19	433375	434619	646885	645651	1631
NC057142.1	MK431827.1	82.356	2046	162	73	28836	30813	375838	377752	1594
NC057142.1	MK431827.1	92.247	1135	57	10	241324	242442	737395	736276	1580
NC057142.1	MK431827.1	91.608	1132	73	16	240097	241213	738552	737428	1544
NC057142.1	MK431827.1	95.537	941	37	3	44326	45266	177679	178614	1500
NC057142.1	MK431827.1	90.666	1157	51	20	420954	422073	556335	557471	1485
NC057142.1	MK431827.1	89.541	1176	51	20	477312	478463	93077	91950	1424
NC057142.1	MK431827.1	96.014	878	25	5	96386	97263	431442	430575	1419
NC057142.1	MK431827.1	88.415	1243	54	23	31060	32273	378532	379713	1415
NC057142.1	MK431827.1	90.27	1110	36	21	143255	144320	319441	320522	1386
NC057142.1	MK431827.1	86.458	1307	98	33	26086	27360	372599	373858	1360
NC057142.1	MK431827.1	90.047	1065	64	13	299724	300774	117106	116070	1341
NC057142.1	MK431827.1	92.605	933	45	9	314451	315383	682158	683066	1319
NC057142.1	MK431827.1	94.208	846	34	7	315413	316248	683135	683975	1277
NC057142.1	MK431827.1	91.832	906	62	10	280246	281142	324751	323849	1253
NC057142.1	MK431827.1	92.325	886	50	16	259833	260712	213602	212729	1243
NC057142.1	MK431827.1	88.641	1074	51	25	260805	261858	588676	587654	1242
NC057142.1	MK431827.1	93.47	827	47	2	388101	388920	156694	155868	1221
NC057142.1	MK431827.1	86.145	1162	107	28	472005	473129	349997	348853	1205
NC057142.1	MK431827.1	88.727	1029	39	17	164165	165158	470369	469383	1186
NC057142.1	MK431827.1	93.451	794	52	0	210424	211217	610993	610200	1179
NC057142.1	MK431827.1	94.488	762	20	9	63132	63880	267727	266975	1155
NC057142.1	MK431827.1	86.879	1067	81	20	375084	376126	798639	799670	1140
NC057142.1	MK431827.1	89.219	909	64	16	101452	102333	613202	612301	1105
NC057142.1	MK431827.1	93.623	690	44	0	200509	201198	749532	750221	1031
NC057142.1	MK431827.1	88.851	870	54	14	378872	379731	801301	802137	1029
NC057142.1	MK431827.1	93.211	707	29	6	108921	109626	304051	303363	1022
NC057142.1	MK431827.1	87.473	942	45	28	46794	47705	630178	629280	1018
NC057142.1	MK431827.1	91.689	746	32	7	163816	164554	593638	592916	1007
NC057142.1	MK431827.1	83.882	1154	80	34	363753	364885	58571	59639	1003
NC057142.1	MK431827.1	85.917	916	47	35	376301	377176	799676	800549	902
NC057142.1	MK431827.1	87.062	827	64	19	357093	357894	563043	562235	894
NC057142.1	MK431827.1	80.495	1333	115	58	355376	356657	565015	563777	887
NC057142.1	MK431827.1	96.97	528	16	0	520938	521465	715614	716141	887
NC057142.1	MK431827.1	91.463	656	30	7	269545	270200	755057	754428	878
NC057142.1	MK431827.1	90.131	689	36	10	350598	351276	572508	571842	867
NC057142.1	MK431827.1	93.706	572	36	0	393444	394015	781440	782011	857
NC057142.1	MK431827.1	96.023	528	14	4	418912	419439	554598	555118	852
NC057142.1	MK431827.1	82.263	1043	105	40	27769	28765	374828	375836	828
NC057142.1	MK431827.1	91.57	605	42	2	389926	390530	482479	481884	826
NC057142.1	MK431827.1	83.351	949	68	35	21800	22703	99226	100129	795
NC057142.1	MK431827.1	94.347	513	16	3	420373	420876	555580	556088	774
NC057142.1	MK431827.1	87.982	674	45	15	18131	18795	95512	96158	763
NC057142.1	MK431827.1	88.854	637	44	13	491965	492592	537379	537997	758
NC057142.1	MK431827.1	90.764	563	23	14	395207	395754	672685	672137	725
NC057142.1	MK431827.1	88.75	560	54	6	63911	64468	11944	11392	676
NC057142.1	MK431827.1	88.183	567	39	13	357130	357683	257173	256622	651
NC057142.1	MK431827.1	81.903	862	64	42	495390	496191	48268	47439	643
NC057142.1	MK431827.1	87.9	562	36	14	459086	459640	757598	758134	632
NC057142.1	MK431827.1	85.067	596	31	24	389005	389600	483474	482937	555
NC057142.1	MK431827.1	82.464	690	41	22	493947	494599	539511	540157	531
NC057142.1	MK431827.1	84.157	587	47	18	492599	493145	538303	538883	527
NC057142.1	MK431827.1	83.364	541	43	24	304199	304697	103457	102922	457
NC057142.1	MK431827.1	80.656	610	59	23	165878	166448	469325	468736	418
NC057142.1	MK431827.1	73.864	880	173	44	237945	238798	199340	200188	298
NC057142.1	MK431827.1	73.864	880	173	44	237945	238798	252440	253288	298
NC057142.1	MK431827.1	78.667	525	45	24	494992	495510	540337	540800	287
NC057142.1	MK431827.1	78.707	526	37	37	212259	212782	448629	449081	281
