# Supplementary material for: Mitochondrial genome complexity in Erodium stephanianum (Geraniaceae): nanopore sequencing reveals chloroplast gene transfer and DNA rearrangements
Source: Front Genet. 2025 Jul 15;16:1641368. doi: 10.3389/fgene.2025.1641368 (PMC12303824; doi:10.3389/fgene.2025.1641368)
Supplement: Supplementary file 6 [file Table4.xlsx]

## Sheet: Sheet1
Table S4. SSRs in the mitochondrial genome of E. stephanianum.
Mitochondrial genome	SSR nr.	SSR type	SSR	size	start	end
mtDNA	1	p4	(GATA)3	12	3178	3189
mtDNA	2	p3	(AAG)4	12	19950	19961
mtDNA	3	p1	(A)14	14	20092	20105
mtDNA	4	p3	(TAT)4	12	21643	21654
mtDNA	5	p4	(TCGT)3	12	23435	23446
mtDNA	6	p4	(TTTG)3	12	26038	26049
mtDNA	7	p4	(GAAA)3	12	26182	26193
mtDNA	8	p3	(GAA)4	12	26537	26548
mtDNA	9	p4	(TACC)3	12	29747	29758
mtDNA	10	p4	(CTTT)3	12	32127	32138
mtDNA	11	p3	(AGG)4	12	33957	33968
mtDNA	12	p4	(TCTA)3	12	42387	42398
mtDNA	13	p1	(A)11	11	44266	44276
mtDNA	14	p3	(CTT)4	12	46192	46203
mtDNA	15	p5	(ACGTG)3	15	51985	51999
mtDNA	16	p6	(TGGAAG)3	18	55353	55370
mtDNA	17	p3	(GCT)4	12	63367	63378
mtDNA	18	p1	(A)10	10	65435	65444
mtDNA	19	p1	(A)11	11	67142	67152
mtDNA	20	p1	(T)11	11	68684	68694
mtDNA	21	p4	(TCTT)3	12	69454	69465
mtDNA	22	p1	(T)15	15	71756	71770
mtDNA	23	p1	(A)10	10	75754	75763
mtDNA	24	p4	(CCAA)3	12	75957	75968
mtDNA	25	p2	(AG)5	10	76541	76550
mtDNA	26	p4	(TAGA)3	12	76937	76948
mtDNA	27	p4	(TTTC)3	12	77888	77899
mtDNA	28	p6	(ACTATT)3	18	88045	88062
mtDNA	29	p1	(A)12	12	89993	90004
mtDNA	30	p2	(CT)5	10	90093	90102
mtDNA	31	p3	(AAT)4	12	90876	90887
mtDNA	32	p1	(A)14	14	91319	91332
mtDNA	33	p1	(T)11	11	91441	91451
mtDNA	34	p2	(AG)5	10	97553	97562
mtDNA	35	p2	(CT)5	10	99553	99562
mtDNA	36	p2	(CT)5	10	100343	100352
mtDNA	37	p2	(AT)6	12	105075	105086
mtDNA	38	p4	(CGGC)3	12	117018	117029
mtDNA	39	p2	(AG)5	10	121439	121448
mtDNA	40	p1	(T)14	14	126930	126943
mtDNA	41	p1	(T)12	12	133469	133480
mtDNA	42	p5	(TCTCC)3	15	134658	134672
mtDNA	43	p4	(AAAT)3	12	138301	138312
mtDNA	44	p3	(ATA)4	12	147435	147446
mtDNA	45	p4	(AGAA)3	12	149315	149326
mtDNA	46	p4	(TCAA)3	12	154496	154507
mtDNA	47	p4	(TTCT)4	16	159181	159196
mtDNA	48	p4	(TCAA)3	12	173333	173344
mtDNA	49	p1	(A)10	10	174145	174154
mtDNA	50	p2	(AG)5	10	178048	178057
mtDNA	51	p4	(TTTC)3	12	179918	179929
mtDNA	52	p4	(CTCA)3	12	183092	183103
mtDNA	53	p1	(T)13	13	187965	187977
mtDNA	54	p2	(AT)5	10	199445	199454
mtDNA	55	p2	(AT)5	10	201032	201041
mtDNA	56	p2	(CT)5	10	202937	202946
mtDNA	57	p4	(CAAG)3	12	204116	204127
mtDNA	58	p1	(A)17	17	218777	218793
mtDNA	59	p1	(A)10	10	219691	219700
mtDNA	60	p1	(T)10	10	222323	222332
mtDNA	61	p3	(CTT)7	21	224480	224500
mtDNA	62	p3	(CTT)4	12	224516	224527
mtDNA	63	p4	(GACT)3	12	224607	224618
mtDNA	64	p1	(T)10	10	230069	230078
mtDNA	65	p1	(G)11	11	231332	231342
mtDNA	66	p1	(T)10	10	233912	233921
mtDNA	67	p1	(A)11	11	236809	236819
mtDNA	68	p3	(ACT)4	12	237781	237792
mtDNA	69	p1	(T)10	10	239547	239556
mtDNA	70	p4	(TCTA)3	12	243197	243208
mtDNA	71	p2	(TC)5	10	244547	244556
mtDNA	72	p1	(A)14	14	252000	252013
mtDNA	73	p4	(TCGT)3	12	254084	254095
mtDNA	74	p2	(CT)5	10	254649	254658
mtDNA	75	p1	(T)11	11	255899	255909
mtDNA	76	p1	(T)10	10	255923	255932
mtDNA	77	p4	(AGCA)3	12	265817	265828
mtDNA	78	p4	(AATT)3	12	267983	267994
mtDNA	79	p4	(CTAC)3	12	268090	268101
mtDNA	80	p1	(T)15	15	271850	271864
mtDNA	81	p1	(T)11	11	273874	273884
mtDNA	82	p2	(AG)5	10	282086	282095
mtDNA	83	p2	(GA)5	10	284531	284540
mtDNA	84	p2	(AG)6	12	291823	291834
mtDNA	85	p3	(TCT)4	12	292658	292669
mtDNA	86	p1	(A)10	10	292872	292881
mtDNA	87	p1	(A)11	11	293001	293011
mtDNA	88	p2	(GA)5	10	299171	299180
mtDNA	89	p5	(CTATT)3	15	313345	313359
mtDNA	90	p4	(TAGA)3	12	317547	317558
mtDNA	91	p4	(CTTT)3	12	321317	321328
mtDNA	92	p4	(CTCC)3	12	324457	324468
mtDNA	93	p3	(TTA)4	12	327107	327118
mtDNA	94	p4	(ACAA)3	12	327947	327958
mtDNA	95	p1	(T)11	11	328517	328527
mtDNA	96	p1	(A)10	10	330150	330159
mtDNA	97	p4	(CCAA)3	12	330353	330364
mtDNA	98	p2	(AG)5	10	330937	330946
mtDNA	99	p4	(TAGA)3	12	331333	331344
mtDNA	100	p4	(TTTC)3	12	332284	332295
mtDNA	101	p1	(T)10	10	341151	341160
mtDNA	102	p2	(CT)5	10	347755	347764
mtDNA	103	p4	(TCTA)3	12	355535	355546
