# Supplementary material for: Mitochondrial genome complexity in Erodium stephanianum (Geraniaceae): nanopore sequencing reveals chloroplast gene transfer and DNA rearrangements
Source: Front Genet. 2025 Jul 15;16:1641368. doi: 10.3389/fgene.2025.1641368 (PMC12303824; doi:10.3389/fgene.2025.1641368)
Supplement: Supplementary file 7 [file Table1.xlsx]

## Sheet: Sheet1
Table S1. The assembly of the mitochondrial genome of E. stephanianum.
Contig/Node	Length (bp)	Depth (×)
1	251257	127
2	107879	125
3	3139	243
