# Supplementary material for: Mitochondrial genome complexity in Erodium stephanianum (Geraniaceae): nanopore sequencing reveals chloroplast gene transfer and DNA rearrangements
Source: Front Genet. 2025 Jul 15;16:1641368. doi: 10.3389/fgene.2025.1641368 (PMC12303824; doi:10.3389/fgene.2025.1641368)
Supplement: Supplementary file 8 [file Table5.xlsx]

## Sheet: Sheet1
Table S5. The homologous DNA fragment in the E. stephanianum mitochondrial genome.
Number	Mitochondrial genome	% Identity	Alignment Length	Mismatches	Gap Openings	Alignment start (chloroplast genome)	Alignment end (chloroplast genome)	Alignment start (mitochondrial genome)	Alignment end (mitochondrial genome)	E-value	Bit Score	MTPT annotation
MTPT1	mtDNA	100	28	0	0	93741	93768	283212	283239	7.26e-06	52.8	IGS (trnI-CAU，ycf2)
	mtDNA	100	28	0	0	154171	154198	283239	283212	7.26e-06	52.8	IGS (trnI-CAU，ycf2)
MTPT2	mtDNA	100	64	0	0	95911	95974	281123	281060	7.06e-26	119	IGS (ycf2，trnL-CAA)
	mtDNA	100	64	0	0	151965	152028	281060	281123	7.06e-26	119	IGS (ycf2，trnL-CAA)
MTPT3	mtDNA	100	113	0	0	88557	88669	365302	365414	4.07e-53	209	Partial (rpl2)
MTPT4	mtDNA	100	157	0	0	67543	67699	183398	183554	1.41e-77	291	Partial (atpA)
MTPT5	mtDNA	100	1257	0	0	10863	12119	209662	208406	0	2322	Partial (rpoB)
MTPT6	mtDNA	100	2849	0	0	27444	30292	165905	168753	0	5262	Partial (psaA，psaB)
MTPT7	mtDNA	100	2942	0	0	123651	126592	217359	220300	0	5433	Partial (ndhH)，Complete (ndhA，ndhI)
MTPT8	mtDNA	99.955	2216	1	0	93658	95873	283322	281107	0	4087	Complete (ycf2)
	mtDNA	99.955	2216	1	0	152066	154281	281107	283322	0	4087	Complete (ycf2)
MTPT9	mtDNA	99.921	1271	1	0	90477	91747	290884	289614	0	2342	IGS (trnI-CAU，ycf2)
	mtDNA	99.921	1271	1	0	156192	157462	289614	290884	0	2342	IGS (trnI-CAU，ycf2)
MTPT10	mtDNA	99.864	1472	2	0	82473	83944	232741	234212	0	2708	Complete (rpoA)，Partial (rps11)
MTPT11	mtDNA	99.855	1376	1	1	30289	31664	168793	170167	0	2529	Partial (psaB)
MTPT12	mtDNA	99.768	862	1	1	113524	114384	156663	155802	0	1580	Partial (ndhF)
	mtDNA	99.768	862	1	1	133555	134415	155802	156663	0	1580	Partial (ndhF)
MTPT13	mtDNA	99.479	192	1	0	67696	67887	183597	183788	2.3e-95	350	Partial (atpA)
MTPT14	mtDNA	99.36	4529	12	4	44619	49142	270972	275488	0	8187	Partial (trnV-UAC，rbcL)，Complete (trnM-CAU，atpE，atpB)
MTPT15	mtDNA	99.295	709	5	0	126578	127286	220343	221051	0	1282	Partial (ndhI，ndhG)
MTPT16	mtDNA	99.291	141	1	0	113392	113532	156823	156683	5.16e-67	255	Partial (ndhF)
	mtDNA	99.291	141	1	0	134407	134547	156683	156823	5.16e-67	255	Partial (ndhF)
MTPT17	mtDNA	99.278	693	4	1	101766	102457	187339	188031	0	1251	IGS (rps7，trnV-GAC)
	mtDNA	99.278	693	4	1	145482	146173	188031	187339	0	1251	IGS (rps7，trnV-GAC)
MTPT18	mtDNA	99.015	609	0	1	96003	96605	143041	143649	0	1086	IGS (ycf2，trnL-CAA)
	mtDNA	99.015	609	0	1	151334	151936	143649	143041	0	1086	IGS (ycf2，trnL-CAA)
MTPT19	mtDNA	99.012	2530	1	1	55490	58019	92976	95481	0	4512	Complete (petA)，Partial (cemA)
MTPT20	mtDNA	98.931	3556	1	2	98246	101774	183776	187321	0	6322	Partial (ndhB)，Complete (rps7)
	mtDNA	98.931	3556	1	2	146165	149693	187321	183776	0	6322	Partial (ndhB)，Complete (rps7)
MTPT21	mtDNA	98.879	1605	4	2	53033	54632	90537	92132	0	2852	Partial (trnW-CCA，psbE)，Complete (petG，petL)
MTPT22	mtDNA	98.765	5586	15	10	76854	82413	227188	232745	0	9884	Complete (psbB，psbT，psbN，petB，petD)
MTPT23	mtDNA	98.704	1312	8	1	128862	130164	223515	222204	0	2320	Partial (ndhD)
MTPT24	mtDNA	98.672	1883	11	1	91744	93626	289587	287719	0	3326	IGS (trnI-CAU，ycf2)
	mtDNA	98.672	1883	11	1	154313	156195	287719	289587	0	3326	IGS (trnI-CAU，ycf2)
MTPT25	mtDNA	98.554	830	5	4	54624	55453	92153	92975	0	1459	Partial (psbE)，Complete (psbF，psbL，psbJ)
MTPT26	mtDNA	98.548	1171	11	5	9220	10389	246969	245804	0	2063	Partial (rpoB)
MTPT27	mtDNA	98.526	1153	14	1	130202	131354	222197	221048	0	2032	Complete (ccsA)
MTPT28	mtDNA	98.517	1753	0	1	50513	52239	88789	90541	0	3070	Complete (rps18，rpl33，psaJ)
MTPT29	mtDNA	98.361	61	0	1	113034	113093	156869	156809	5.5e-22	106	Partial (ndhF)
	mtDNA	98.361	61	0	1	134846	134905	156809	156869	5.5e-22	106	Partial (ndhF)
MTPT30	mtDNA	98.333	60	1	0	46538	46597	347664	347605	5.5e-22	106	Partial (atpB)
MTPT31	mtDNA	97.428	5365	60	30	17580	22910	72008	66688	0	9071	Complete (rpoC2，rps2，atpI)
MTPT32	mtDNA	97.386	1224	2	6	16348	17570	208414	207220	0	2056	Partial (rpoC2)
MTPT33	mtDNA	97.297	74	2	0	112095	112168	154172	154245	4.22e-28	126	Complete (trnN-GUU)
	mtDNA	97.297	74	2	0	135771	135844	154245	154172	4.22e-28	126	Complete (trnN-GUU)
MTPT34	mtDNA	97.084	2366	16	14	69192	71550	45743	43424	0	3938	Complete (atpF，atpH)
MTPT35	mtDNA	96.04	101	4	0	62319	62419	67423	67523	8.94e-40	165	Partial (rps12)
MTPT36	mtDNA	95.798	119	5	0	158691	158809	1256	1138	4.1e-48	193	Partial (rpl23)
MTPT37	mtDNA	95.775	71	3	0	43836	43906	129629	129559	9.13e-25	115	Partial (ndhC)
MTPT38	mtDNA	95.077	325	7	5	35567	35890	320527	320843	1.67e-141	503	Partial (psbC)
MTPT39	mtDNA	94.505	91	5	0	52973	53063	332878	332968	1.51e-32	141	Complete (trnW-CCA)
MTPT40	mtDNA	94.444	72	4	0	45343	45414	334422	334493	1.18e-23	111	Partial (trnM-CAU)
MTPT41	mtDNA	93.827	81	4	1	38292	38372	264258	264337	1.96e-26	121	Partial (trnS-GGA)
MTPT42	mtDNA	93.814	291	7	5	61633	61912	20110	19820	1.03e-118	427	IGS (rpl20，rps12)
MTPT43	mtDNA	93.757	913	6	10	7995	8881	247849	246962	0	1323	Complete (petN，trnC-GCA)
MTPT44	mtDNA	93.554	574	18	4	72896	73458	66688	67253	0	837	IGS (atpH，clpP)
MTPT45	mtDNA	92.937	269	18	1	12372	12640	234588	234321	1.36e-107	390	Partial (rpoB)
MTPT46	mtDNA	92.857	56	3	1	73562	73616	67362	67417	3.33e-14	80.5	IGS (atpH，clpP)
MTPT47	mtDNA	91.729	133	7	4	114753	114881	155826	155694	8.88e-45	182	IGS (ndhF，trnG-GCC)
	mtDNA	91.729	133	7	4	133058	133186	155694	155826	8.88e-45	182	IGS (ndhF，trnG-GCC)
MTPT48	mtDNA	91.414	594	26	5	88670	89248	673	1256	0	791	Partial (rpl2，rpl23)
MTPT49	mtDNA	90.929	904	23	19	26584	27453	165006	165884	0	1160	Partial (psaA)
MTPT50	mtDNA	90.854	328	24	3	12866	13193	278918	279239	6.17e-121	435	Partial (rpoB)
MTPT51	mtDNA	90.85	153	4	1	60678	60830	67510	67652	3.17e-49	196	IGS (psaI，rpl20)
MTPT52	mtDNA	88.189	127	13	2	6268	6393	57963	57838	2.5e-35	150	Complete (trnD-GUC)
MTPT53	mtDNA	87.871	404	27	6	61132	61523	20485	20092	4.74e-127	455	Partial (rpl20)
MTPT54	mtDNA	86.289	547	48	10	48771	49306	190924	191454	1.62e-161	569	Partial (rbcL)
MTPT55	mtDNA	83.217	143	7	4	44851	44976	279229	279371	9.13e-25	115	Partial (trnV-UAC)
