# Supplementary material for: Mitochondrial genome complexity in Erodium stephanianum (Geraniaceae): nanopore sequencing reveals chloroplast gene transfer and DNA rearrangements
Source: Front Genet. 2025 Jul 15;16:1641368. doi: 10.3389/fgene.2025.1641368 (PMC12303824; doi:10.3389/fgene.2025.1641368)
Supplement: Supplementary file 9 [file Table7.xlsx]

## Sheet: Sheet1
Table S7. Phylogenetic tree of Erodium stephanianum.
Family	Species	Accession
Geraniales	Erodium stephanianum
	Geranium maderense voucher TEX:Weng G1046 mitochondrion, complete genome	NC_027000.1
Sapindales	Cotinus coggygria mitochondrion, complete genome	NC_064986.1
	Toona ciliata mitochondrion, complete genome	NC_065060.1
	Toona sinensis mitochondrion, complete genome	NC_065061.1
	Mangifera longipes mitochondrion, complete genome	NC_060990.1
	Nitraria tangutorum mitochondrion, complete genome	MK431824.1
	Acer miaotaiense mitochondrion, complete genome	MZ636518.1
	Acer truncatum mitochondrion, complete genome	MZ318049.1
	Citrus unshiu mitochondrion, complete genome	NC_057142.1
	Citrus maxima mitochondrion, complete genome	NC_057143.1
	Citrus sinensis mitochondrion, complete genome	NC_037463.1
	Spondias tuberosa mitochondrion, complete genome	NC_045036.1
	Spondias mombin mitochondrion, complete genome	NC_045035.1
	Peganum harmala mitochondrion, complete genome	MK431826.1
	Xanthoceras sorbifolium mitochondrion, complete genome	MK333231.1
	Sapindus mukorossi mitochondrion, complete genome	NC_050850.1
	Mangifera sylvatica mitochondrion, complete genome	MZ751077.1
	Mangifera persiciforma mitochondrion, complete genome	MZ751076.1
Myrtales	Rhodomyrtus tomentosa isolate 1 mitochondrion, complete genome	NC_071968.1
	Melastoma candidum mitochondrion, complete genome	NC_071383.1
	Melastoma sanguineum mitochondrion, complete genome	NC_071384.1
	Melastoma dodecandrum mitochondrion, complete genome	NC_071385.1
	Punica granatum mitochondrion, complete genome	NC_071229.1
	Oenothera biennis strain suaveolens Grado mitochondrion, complete genome	MZ934756.1
	Oenothera villaricae strain berteriana Schwemmle mitochondrion, complete genome	MZ934755.1
	Oenothera elata subsp. hookeri strain johansen Standard mitochondrion, complete genome	MZ934757.1
	Medinilla magnifica mitochondrion, complete genome	MT043351.1
	Eucalyptus grandis mitochondrion, complete genome	NC_040010.1
	Lagerstroemia indica mitochondrion, complete genome	NC_035616.1
Zygophyllales	Zygophyllum fabago mitochondrion, complete genome	MK431827.1
	Tribulus terrestris mitochondrion, complete genome	MK431825.1
