# Supplementary material for: Mitochondrial genome complexity in Erodium stephanianum (Geraniaceae): nanopore sequencing reveals chloroplast gene transfer and DNA rearrangements
Source: Front Genet. 2025 Jul 15;16:1641368. doi: 10.3389/fgene.2025.1641368 (PMC12303824; doi:10.3389/fgene.2025.1641368)
Supplement: Supplementary file 10 [file Table8.xlsx]

## Sheet: Sheet1
	Table S8. The co-linear analysis using BLASTN software.
query	database	identity (%)	alignment	mismatch	gap	q. start	q. end	d. start	d. end	e-value	score
NC040010.1	NC027000.1	92.451	3166	157	28	47234	50334	99274	96126	0	4447
NC040010.1	NC027000.1	92.4	1921	124	14	452805	454715	692995	691087	0	2719
NC040010.1	NC027000.1	92.739	1873	132	3	458903	460772	430779	432650	0	2702
NC040010.1	NC027000.1	93.143	1575	105	2	110148	111719	110148	111722	0	2307
NC040010.1	NC027000.1	97.833	1292	20	5	201864	203150	711083	712371	0	2224
NC040010.1	NC027000.1	92.612	1516	110	2	424905	426419	321955	320441	0	2178
NC040010.1	NC027000.1	92.089	1264	64	12	154208	155462	9319	8083	0	1748
NC040010.1	NC027000.1	92.089	1264	64	12	142869	144123	9319	8083	0	1748
NC040010.1	NC027000.1	92.583	1173	81	6	212134	213303	302191	303360	0	1679
NC040010.1	NC027000.1	95.308	1023	38	7	200468	201483	710032	711051	0	1615
NC040010.1	NC027000.1	89.503	1267	77	28	339273	340513	522858	521622	0	1552
NC040010.1	NC027000.1	90.178	1181	90	20	121882	123051	489963	491128	0	1515
NC040010.1	NC027000.1	91.897	1049	44	20	284132	285163	283478	282454	0	1428
NC040010.1	NC027000.1	89.831	1121	59	28	141582	142690	10869	9792	0	1387
NC040010.1	NC027000.1	89.741	1121	60	28	152921	154029	10869	9792	0	1382
NC040010.1	NC027000.1	92.905	902	60	4	15726	16625	641297	642196	0	1308
NC040010.1	NC027000.1	89.71	1001	58	25	283150	284136	284521	283552	0	1236
NC040010.1	NC027000.1	91.357	914	38	21	412192	413073	404049	403145	0	1212
NC040010.1	NC027000.1	92.771	830	33	10	316183	316992	629874	629052	0	1175
NC040010.1	NC027000.1	91.132	857	46	18	1589	2426	491102	491947	0	1134
NC040010.1	NC027000.1	95.9	683	27	1	285461	286142	281677	280995	0	1105
NC040010.1	NC027000.1	91.995	762	61	0	224980	225741	733721	734482	0	1070
NC040010.1	NC027000.1	89.335	872	59	17	98786	99636	597135	597993	0	1064
NC040010.1	NC027000.1	89.176	850	85	5	303511	304359	324534	323691	0	1053
NC040010.1	NC027000.1	91.12	732	44	9	397113	397839	448171	448886	0	972
NC040010.1	NC027000.1	84.147	1085	85	31	476559	477611	88155	87126	0	970
NC040010.1	NC027000.1	92.192	666	50	2	22463	23126	542737	542072	0	941
NC040010.1	NC027000.1	92.481	665	33	9	313290	313942	85847	85188	0	935
NC040010.1	NC027000.1	90.661	696	65	0	362185	362880	212272	212967	0	926
NC040010.1	NC027000.1	95.47	574	24	2	344393	344965	533082	532510	0	915
NC040010.1	NC027000.1	89.007	755	59	15	123062	123796	86505	85755	0	913
NC040010.1	NC027000.1	94.567	589	32	0	234191	234779	211244	210656	0	911
NC040010.1	NC027000.1	91.579	665	39	8	413281	413940	403117	402465	0	902
NC040010.1	NC027000.1	91.922	619	50	0	291070	291688	108933	109551	0	867
NC040010.1	NC027000.1	86.453	812	78	11	232434	233226	212042	211244	0	861
NC040010.1	NC027000.1	94.316	563	26	2	262900	263462	680678	681234	0	857
NC040010.1	NC027000.1	94.286	560	30	2	136938	137496	11429	10871	0	856
NC040010.1	NC027000.1	89.316	702	45	16	199759	200438	709265	709958	0	854
NC040010.1	NC027000.1	86.486	777	75	15	178826	179590	445610	444852	0	826
NC040010.1	NC027000.1	89.809	628	64	0	132634	133261	520458	519831	0	806
NC040010.1	NC027000.1	91.194	511	23	5	190142	190643	661787	661290	0	675
NC040010.1	NC027000.1	91.667	444	31	3	315099	315538	85043	84602	5.81e-173	610
NC040010.1	NC027000.1	94.832	387	17	1	179586	179969	358121	357735	3.5e-170	601
NC040010.1	NC027000.1	87.477	543	33	18	319642	320174	269518	269001	5.85e-168	593
NC040010.1	NC027000.1	89.684	475	35	7	347186	347657	532509	532046	5.85e-168	593
NC040010.1	NC027000.1	91.408	419	34	2	410033	410450	13866	13449	7.63e-162	573
NC040010.1	NC027000.1	96.486	313	11	0	289189	289501	280745	280433	3.62e-145	518
NC040010.1	NC027000.1	89.688	417	21	11	136410	136826	11924	11530	1.69e-143	512
NC040010.1	NC027000.1	84.151	530	82	2	112777	113305	595761	596289	1.69e-143	512
NC040010.1	NC027000.1	86.066	488	26	12	477816	478270	87016	86538	1.02e-135	486
NC040010.1	NC027000.1	86.813	455	26	10	264449	264874	309243	309692	6.15e-133	477
NC040010.1	NC027000.1	82.479	605	43	25	417367	417929	666643	666060	2.86e-131	472
NC040010.1	NC027000.1	95.848	289	12	0	342610	342898	533370	533082	3.7e-130	468
NC040010.1	NC027000.1	86.83	448	17	12	134277	134722	13173	12766	1.72e-128	462
NC040010.1	NC027000.1	89.674	368	14	6	315731	316075	731570	731204	4.82e-124	448
NC040010.1	NC027000.1	86.824	425	17	9	337379	337786	278286	278688	2.9e-121	438
NC040010.1	NC027000.1	96.721	244	8	0	287118	287361	280993	280750	8.19e-112	407
NC040010.1	NC027000.1	85.821	402	32	10	23328	23704	376867	376466	1.06e-110	403
NC040010.1	NC027000.1	82.59	471	61	12	61601	62059	525883	526344	1.77e-108	396
NC040010.1	NC027000.1	93.182	264	17	1	461224	461487	15562	15824	1.07e-105	387
NC040010.1	NC027000.1	80.036	551	80	22	408312	408838	596992	596448	4.96e-104	381
NC040010.1	NC027000.1	93.411	258	14	1	458652	458909	430504	430758	1.78e-103	379
NC040010.1	NC027000.1	81.873	502	42	21	348929	349421	594701	594240	6.42e-103	377
NC040010.1	NC027000.1	82.589	448	52	14	159981	160406	465998	466441	2.99e-101	372
NC040010.1	NC027000.1	94.222	225	10	3	477816	478038	53024	53247	8.42e-92	340
NC040010.1	NC027000.1	95.477	199	9	0	478278	478476	547836	548034	3.95e-85	318
NC040010.1	NC027000.1	97.802	182	4	0	397862	398043	448950	449131	5.1e-84	315
NC040010.1	NC027000.1	88.417	259	30	0	18126	18384	642663	642921	1.84e-83	313
NC040010.1	NC027000.1	90.909	231	16	2	341509	341734	521633	521403	3.07e-81	305
NC040010.1	NC027000.1	93.434	198	12	1	258107	258304	15310	15114	2.39e-77	292
NC040010.1	NC027000.1	92.271	207	14	1	266374	266580	297115	297319	2.39e-77	292
NC040010.1	NC027000.1	88.98	245	15	3	261550	261791	680441	680676	2.39e-77	292
NC040010.1	NC027000.1	89.54	239	12	4	340770	341003	181812	181582	8.6e-77	291
NC040010.1	NC027000.1	79.176	437	77	11	167123	167549	401420	401852	8.6e-77	291
NC040010.1	NC027000.1	92.746	193	14	0	256429	256621	15502	15310	1.86e-73	279
NC040010.1	NC027000.1	87.16	257	16	6	285212	285457	282135	281885	2.41e-72	276
NC040010.1	NC027000.1	90.777	206	14	1	313952	314152	85252	85047	1.12e-70	270
NC040010.1	NC027000.1	91	200	17	1	326655	326854	271317	271119	4.03e-70	268
NC040010.1	NC027000.1	95.181	166	8	0	175547	175712	41349	41514	1.88e-68	263
NC040010.1	NC027000.1	92.818	181	10	3	178208	178387	359465	359287	2.43e-67	259
NC040010.1	NC027000.1	98.592	142	2	0	314513	314654	441631	441772	4.06e-65	252
NC040010.1	NC027000.1	91.713	181	14	1	256429	256608	429831	429651	1.46e-64	250
NC040010.1	NC027000.1	94.937	158	8	0	23200	23357	542062	541905	5.25e-64	248
NC040010.1	NC027000.1	87.556	225	14	4	296619	296841	676573	676361	5.25e-64	248
NC040010.1	NC027000.1	96.622	148	5	0	135663	135810	12249	12102	1.89e-63	246
NC040010.1	NC027000.1	82.295	305	35	10	178535	178824	359124	358824	1.89e-63	246
NC040010.1	NC027000.1	90.104	192	13	2	373154	373340	453740	453930	6.79e-63	244
NC040010.1	NC027000.1	86.192	239	17	8	452591	452816	730014	730249	6.79e-63	244
NC040010.1	NC027000.1	87.33	221	16	5	219644	219855	526521	526738	2.44e-62	243
NC040010.1	NC027000.1	86.486	222	24	2	94809	95029	385617	385401	3.16e-61	239
NC040010.1	NC027000.1	78.118	425	58	14	326295	326691	191843	191426	1.14e-60	237
NC040010.1	NC027000.1	86.432	199	25	2	23697	23894	376421	376224	1.48e-54	217
NC040010.1	NC027000.1	89.714	175	10	7	69612	69781	497130	497301	1.48e-54	217
NC040010.1	NC027000.1	93.243	148	9	1	476359	476505	540946	541093	1.48e-54	217
NC040010.1	NC027000.1	83.406	229	16	6	337999	338222	677957	677746	2.5e-47	193
NC040010.1	NC027000.1	92.366	131	6	1	347854	347980	595077	594947	1.5e-44	183
NC040010.1	NC027000.1	86.127	173	16	5	157936	158106	675038	675204	1.94e-43	180
NC040010.1	NC027000.1	86.826	167	11	3	104648	104814	177510	177665	2.51e-42	176
NC040010.1	NC027000.1	88.811	143	12	2	446092	446230	542766	542908	3.25e-41	172
NC040010.1	NC027000.1	96.97	99	3	0	189620	189718	159473	159571	1.51e-39	167
NC040010.1	NC027000.1	96.117	103	3	1	189810	189911	159588	159690	1.51e-39	167
NC040010.1	NC027000.1	87.075	147	17	2	227489	227634	7868	8013	5.44e-39	165
NC040010.1	NC027000.1	87.075	147	17	2	227489	227634	285929	285784	5.44e-39	165
NC040010.1	NC027000.1	98.901	91	1	0	203155	203245	681526	681616	1.96e-38	163
NC040010.1	NC027000.1	96.842	95	3	0	458059	458153	429832	429926	2.53e-37	159
NC040010.1	NC027000.1	90	130	4	3	314810	314930	441761	441890	2.53e-37	159
NC040010.1	NC027000.1	90.4	125	5	4	99471	99588	268451	268327	9.1e-37	158
NC040010.1	NC027000.1	76.857	350	38	21	349514	349854	594209	593894	9.1e-37	158
NC040010.1	NC027000.1	84.118	170	18	6	217498	217659	253754	253586	3.27e-36	156
NC040010.1	NC027000.1	78.378	259	43	12	478188	478439	490328	490580	3.27e-36	156
NC040010.1	NC027000.1	97.753	89	2	0	71398	71486	543183	543271	1.18e-35	154
NC040010.1	NC027000.1	85.616	146	13	5	162305	162444	587591	587734	1.97e-33	147
NC040010.1	NC027000.1	94.565	92	5	0	189199	189290	108032	108123	2.55e-32	143
NC040010.1	NC027000.1	89.474	114	8	1	338309	338418	677721	677608	9.17e-32	141
NC040010.1	NC027000.1	98.667	75	1	0	311073	311147	659008	658934	1.53e-29	134
NC040010.1	NC027000.1	91.579	95	8	0	253528	253622	477058	477152	5.52e-29	132
NC040010.1	NC027000.1	85.185	135	11	6	372687	372815	659431	659300	1.98e-28	130
NC040010.1	NC027000.1	76.703	279	35	15	219094	219362	249096	249354	7.14e-28	128
NC040010.1	NC027000.1	78.189	243	24	18	166199	166425	400541	400770	7.14e-28	128
NC040010.1	NC027000.1	96.154	78	2	1	348958	349034	269320	269243	2.57e-27	126
NC040010.1	NC027000.1	91.398	93	4	1	144031	144123	285626	285714	9.23e-27	124
NC040010.1	NC027000.1	91.398	93	4	1	155370	155462	285626	285714	9.23e-27	124
NC040010.1	NC027000.1	91.011	89	8	0	237726	237814	66825	66913	1.19e-25	121
NC040010.1	NC027000.1	94.805	77	4	0	319856	319932	594676	594600	1.19e-25	121
NC040010.1	NC027000.1	94.444	72	4	0	227552	227623	554140	554069	7.19e-23	111
NC040010.1	NC027000.1	92.105	76	4	1	334201	334274	79816	79891	3.34e-21	106
NC040010.1	NC027000.1	90.244	82	4	1	296834	296915	471430	471507	1.2e-20	104
NC040010.1	NC027000.1	96.721	61	2	0	458228	458288	96096	96036	4.33e-20	102
NC040010.1	NC027000.1	87.5	88	11	0	73094	73181	480313	480400	4.33e-20	102
NC040010.1	NC027000.1	95.238	63	3	0	111715	111777	268342	268280	1.56e-19	100
NC040010.1	NC027000.1	83.761	117	8	5	458298	458408	430347	430458	1.56e-19	100
NC040010.1	NC027000.1	96.61	59	2	0	458059	458117	15503	15561	5.6e-19	99
NC040010.1	NC027000.1	83.929	112	7	4	458298	458403	95994	95888	2.01e-18	97.1
NC040010.1	NC027000.1	92.754	69	1	1	94750	94814	385713	385645	2.01e-18	97.1
NC040010.1	NC027000.1	89.474	76	6	2	47627	47700	729436	729361	7.24e-18	95.3
NC040010.1	NC027000.1	93.548	62	4	0	164794	164855	98597	98536	2.6e-17	93.5
NC040010.1	NC027000.1	86.747	83	11	0	164191	164273	285465	285383	2.6e-17	93.5
NC040010.1	NC027000.1	86.747	83	11	0	164191	164273	400001	400083	2.6e-17	93.5
NC040010.1	NC027000.1	87.5	80	10	0	30829	30908	533790	533869	2.6e-17	93.5
NC040010.1	NC027000.1	87.5	80	10	0	199630	199709	533869	533790	2.6e-17	93.5
NC040010.1	NC027000.1	86.747	83	11	0	164191	164273	723810	723892	2.6e-17	93.5
NC040010.1	NC027000.1	90.141	71	6	1	167359	167429	256297	256366	9.36e-17	91.6
NC040010.1	NC027000.1	100	48	0	0	122805	122852	548068	548021	3.37e-16	89.8
NC040010.1	NC027000.1	96.078	51	2	0	458238	458288	430255	430305	1.57e-14	84.2
NC040010.1	NC027000.1	100	45	0	0	372922	372966	490078	490034	1.57e-14	84.2
NC040010.1	NC027000.1	100	45	0	0	30735	30779	709309	709265	1.57e-14	84.2
NC040010.1	NC027000.1	94.34	53	3	0	461194	461246	531854	531802	5.64e-14	82.4
NC040010.1	NC027000.1	88.235	68	7	1	461495	461561	188353	188420	2.03e-13	80.5
NC040010.1	NC027000.1	90.164	61	5	1	112151	112211	357859	357918	7.29e-13	78.7
NC040010.1	NC027000.1	85.897	78	4	5	124174	124249	92522	92450	2.62e-12	76.8
NC040010.1	NC027000.1	85.897	78	4	5	3020	3095	92522	92450	2.62e-12	76.8
NC040010.1	NC027000.1	83.158	95	4	5	408059	408153	680436	680518	2.62e-12	76.8
NC040010.1	NC027000.1	97.674	43	1	0	122046	122088	27647	27605	9.43e-12	75
NC040010.1	NC027000.1	95.652	46	2	0	142041	142086	284546	284591	9.43e-12	75
NC040010.1	NC027000.1	95.652	46	2	0	153380	153425	284546	284591	9.43e-12	75
NC040010.1	NC027000.1	97.674	43	1	0	259492	259534	430630	430588	9.43e-12	75
NC040010.1	NC027000.1	95.652	46	2	0	153380	153425	562315	562270	9.43e-12	75
NC040010.1	NC027000.1	95.652	46	2	0	142041	142086	562315	562270	9.43e-12	75
NC040010.1	NC027000.1	90.909	55	3	2	303333	303385	597993	597939	3.39e-11	73.1
NC040010.1	NC027000.1	97.561	41	1	0	210942	210982	450505	450465	1.22e-10	71.3
NC040010.1	NC027000.1	95.349	43	2	0	469696	469738	290206	290248	4.39e-10	69.4
NC040010.1	NC027000.1	95.349	43	2	0	315475	315517	414691	414649	4.39e-10	69.4
NC040010.1	NC027000.1	100	36	0	0	171726	171761	712255	712220	1.58e-09	67.6
NC040010.1	NC027000.1	100	34	0	0	199928	199961	342416	342449	2.04e-08	63.9
NC040010.1	NC027000.1	95.122	41	1	1	427163	427202	476380	476340	2.04e-08	63.9
NC040010.1	NC027000.1	79.808	104	8	7	224465	224564	476350	476444	2.04e-08	63.9
NC040010.1	NC027000.1	79.808	104	8	7	18622	18721	476444	476350	2.04e-08	63.9
NC040010.1	NC027000.1	85.714	63	5	3	290788	290846	476350	476412	2.04e-08	63.9
NC040010.1	NC027000.1	93.182	44	2	1	108711	108753	596446	596489	2.04e-08	63.9
NC040010.1	NC027000.1	97.222	36	1	0	265093	265128	681019	681054	7.34e-08	62.1
NC040010.1	NC027000.1	100	32	0	0	203155	203186	128110	128079	2.64e-07	60.2
NC040010.1	NC027000.1	97.222	36	0	1	199919	199954	182654	182620	2.64e-07	60.2
NC040010.1	NC027000.1	100	32	0	0	202693	202724	224676	224707	2.64e-07	60.2
NC040010.1	NC027000.1	100	32	0	0	240215	240246	268280	268311	2.64e-07	60.2
NC040010.1	NC027000.1	97.059	34	1	0	444024	444057	40944	40911	9.5e-07	58.4
NC040010.1	NC027000.1	97.059	34	1	0	407699	407732	436305	436272	9.5e-07	58.4
NC040010.1	NC027000.1	100	30	0	0	284094	284123	115247	115218	3.42e-06	56.5
NC040010.1	NC027000.1	88.235	51	0	1	316332	316382	124033	123989	3.42e-06	56.5
NC040010.1	NC027000.1	100	30	0	0	311089	311118	124707	124736	3.42e-06	56.5
NC040010.1	NC027000.1	100	30	0	0	202693	202722	127919	127890	3.42e-06	56.5
NC027000.1	mtDNA	96.385	3707	104	10	489863	493562	42316	38633	0	6076
NC027000.1	mtDNA	96.709	3494	57	23	708911	712399	216766	213326	0	5762
NC027000.1	mtDNA	96.894	3381	56	29	95906	99279	116707	120045	0	5616
NC027000.1	mtDNA	94.661	3540	93	32	595049	598572	100200	96741	0	5402
NC027000.1	mtDNA	90.344	4039	242	60	550335	554302	275488	271527	0	5162
NC027000.1	mtDNA	94.336	2878	87	30	210190	213032	320503	317667	0	4342
NC027000.1	mtDNA	93.497	2860	96	34	682034	684814	165905	168753	0	4169
NC027000.1	mtDNA	96.531	2479	41	11	679210	681676	172607	170162	0	4060
NC027000.1	mtDNA	95.26	2215	51	18	525319	527513	305206	303026	0	3459
NC027000.1	mtDNA	96.915	2042	55	5	691069	693105	12168	14206	0	3415
NC027000.1	mtDNA	97.218	2013	41	6	430779	432785	116175	114172	0	3393
NC027000.1	mtDNA	96.723	2014	26	11	109849	111861	354330	352356	0	3317
NC027000.1	mtDNA	96.524	2014	24	13	10012	11999	336342	338335	0	3290
NC027000.1	mtDNA	96.866	1978	37	7	319983	321959	361652	363605	0	3286
NC027000.1	mtDNA	94.679	2105	59	13	441887	443983	281263	283322	0	3217
NC027000.1	mtDNA	94.602	2112	39	22	280012	282096	191591	193654	0	3199
NC027000.1	mtDNA	93.934	1797	91	6	424443	426225	68709	70501	0	2699
NC027000.1	mtDNA	92.473	1913	91	10	444015	445918	287719	289587	0	2686
NC027000.1	mtDNA	96.206	1608	25	15	302146	303729	123364	121769	0	2599
NC027000.1	mtDNA	88.313	2276	111	48	270381	272560	203574	201358	0	2586
NC027000.1	mtDNA	93.854	1676	42	19	640974	642620	350637	352280	0	2468
NC027000.1	mtDNA	94.54	1630	26	13	7754	9329	334207	335827	0	2459
NC027000.1	mtDNA	86.853	2145	152	50	88581	90676	43654	45717	0	2279
NC027000.1	mtDNA	94.519	1496	34	17	521387	522858	141036	142507	0	2265
NC027000.1	mtDNA	95.791	1378	16	12	532021	533370	107511	108874	0	2185
NC027000.1	mtDNA	95.155	1383	33	15	519378	520736	101773	100401	0	2152
NC027000.1	mtDNA	93.208	1487	57	16	361551	363011	298129	296661	0	2146
NC027000.1	mtDNA	89.983	1717	75	40	673561	675239	60019	58362	0	2128
NC027000.1	mtDNA	92.823	1463	44	15	158315	159749	63881	65310	0	2063
NC027000.1	mtDNA	90.641	1592	62	20	105996	107535	132882	131326	0	2034
NC027000.1	mtDNA	86.528	1930	161	47	73762	75646	218397	220272	0	2032
NC027000.1	mtDNA	96.24	1250	24	7	684811	686046	168793	170033	0	2026
NC027000.1	mtDNA	94.729	1290	26	13	354496	355770	35632	36894	0	1967
NC027000.1	mtDNA	92.394	1420	44	21	244579	245980	345206	346579	0	1965
NC027000.1	mtDNA	93.114	1365	43	6	400510	401835	252225	253577	0	1953
NC027000.1	mtDNA	94.277	1293	35	12	282189	283458	193764	195040	0	1941
NC027000.1	mtDNA	94.458	1227	18	9	672334	673529	61306	60099	0	1844
NC027000.1	mtDNA	94.17	1235	29	19	323524	324729	162727	163947	0	1842
NC027000.1	mtDNA	92.428	1281	42	20	592696	593956	155711	154466	0	1777
NC027000.1	mtDNA	90.636	1367	39	17	242134	243483	6500	7794	0	1733
NC027000.1	mtDNA	92.339	1227	57	13	346289	347505	231264	230065	0	1711
NC027000.1	mtDNA	91.905	1260	40	17	263418	264665	269627	268418	0	1705
NC027000.1	mtDNA	94.953	1070	35	14	108731	109795	355518	354463	0	1659
NC027000.1	mtDNA	88.819	1431	44	36	12767	14099	338896	340308	0	1650
NC027000.1	mtDNA	88.543	1414	72	35	485253	486646	275477	276820	0	1631
NC027000.1	mtDNA	92.814	1155	26	16	22230	23369	162838	161726	0	1620
NC027000.1	mtDNA	97.766	940	12	3	542764	543698	127945	127010	0	1611
NC027000.1	mtDNA	92.117	1167	54	6	370431	371570	228343	227188	0	1611
NC027000.1	mtDNA	93.551	1101	27	15	357654	358740	331365	332435	0	1600
NC027000.1	mtDNA	97.161	951	10	7	724730	725676	153043	152106	0	1591
NC027000.1	mtDNA	90.155	1229	32	27	407475	408668	175808	176982	0	1517
NC027000.1	mtDNA	93.695	1031	16	9	494793	495774	34409	33379	0	1498
NC027000.1	mtDNA	94.592	980	28	7	283558	284537	195059	196013	0	1493
NC027000.1	mtDNA	95.089	957	22	10	357654	358605	76969	77905	0	1483
NC027000.1	mtDNA	97.347	867	19	3	733721	734587	364312	365174	0	1471
NC027000.1	mtDNA	97.329	861	19	4	589781	590640	155806	156663	0	1459
NC027000.1	mtDNA	94.235	954	20	18	432775	433719	151818	150891	0	1424
NC027000.1	mtDNA	96.748	861	10	10	403197	404048	293513	292662	0	1419
NC027000.1	mtDNA	92.395	973	64	5	415542	416504	67677	68649	0	1378
NC027000.1	mtDNA	94.927	887	18	9	246271	247154	346751	347613	0	1363
NC027000.1	mtDNA	89.411	1086	101	6	534468	535549	221098	222173	0	1356
NC027000.1	mtDNA	95.923	834	12	5	15087	15900	340714	341545	0	1332
NC027000.1	mtDNA	89.217	1085	63	16	87101	88159	277554	278610	0	1306
NC027000.1	mtDNA	94.451	865	21	9	497463	498305	280228	279369	0	1306
NC027000.1	mtDNA	92.415	936	26	15	318814	319733	306488	305582	0	1293
NC027000.1	mtDNA	87.06	1221	49	29	735915	737091	275477	276632	0	1279
NC027000.1	mtDNA	94.859	817	18	5	358929	359731	332426	333232	0	1254
NC027000.1	mtDNA	92.857	868	40	8	663616	664478	173571	174421	0	1240
NC027000.1	mtDNA	92.899	859	28	9	265447	266288	267746	266904	0	1218
NC027000.1	mtDNA	90.828	894	45	17	345016	345899	232744	231878	0	1162
NC027000.1	mtDNA	93.061	807	31	7	405785	406577	73502	74297	0	1157
NC027000.1	mtDNA	96.1	718	12	3	402422	403123	294767	294050	0	1157
NC027000.1	mtDNA	91.686	854	29	16	730389	731216	20993	21830	0	1146
NC027000.1	mtDNA	93.896	770	18	8	191166	191930	125785	125040	0	1134
NC027000.1	mtDNA	98.732	631	8	0	108853	109483	124586	123956	0	1122
NC027000.1	mtDNA	93.099	768	39	4	347536	348303	230001	229248	0	1112
NC027000.1	mtDNA	89.244	939	25	15	285625	286492	334674	333741	0	1105
NC027000.1	mtDNA	92.597	770	53	3	535993	536758	222744	223513	0	1103
NC027000.1	mtDNA	91.829	820	11	9	527520	528307	302989	302194	0	1092
NC027000.1	mtDNA	90.421	856	34	13	293811	294649	172600	173424	0	1083
NC027000.1	mtDNA	91.76	801	33	12	324707	325495	175431	174652	0	1083
NC027000.1	mtDNA	93.342	751	19	9	494004	494743	38484	37754	0	1081
NC027000.1	mtDNA	91.294	827	21	13	419503	420311	160452	161245	0	1081
NC027000.1	mtDNA	91.583	796	40	13	717898	718678	92153	92936	0	1074
NC027000.1	mtDNA	96.714	639	16	1	462348	462981	102109	102747	0	1059
NC027000.1	mtDNA	91.147	802	21	11	313433	314217	18882	19650	0	1042
NC027000.1	mtDNA	90.047	844	26	17	92837	93635	85969	86799	0	1040
NC027000.1	mtDNA	91.733	750	21	15	666046	666791	157578	156866	0	1003
NC027000.1	mtDNA	85.549	1038	55	32	303798	304819	121777	120819	0	998
NC027000.1	mtDNA	89.638	801	47	13	676378	677166	57354	56578	0	987
NC027000.1	mtDNA	91.956	721	14	11	715386	716106	186645	187321	0	970
NC027000.1	mtDNA	98.014	554	11	0	642632	643185	310784	310231	0	963
NC027000.1	mtDNA	92.598	689	18	7	572226	572897	75084	75756	0	959
NC027000.1	mtDNA	92.598	689	18	7	572226	572897	329480	330152	0	959
NC027000.1	mtDNA	97.238	543	10	1	459248	459785	183776	184318	0	915
NC027000.1	mtDNA	90.793	706	31	12	160578	161264	201142	200452	0	913
NC027000.1	mtDNA	89.503	724	33	11	343722	344433	234212	233520	0	876
NC027000.1	mtDNA	97.121	521	10	1	205967	206482	357266	357786	0	874
NC027000.1	mtDNA	88.936	714	51	16	75762	76469	220360	221051	0	856
NC027000.1	mtDNA	93.109	595	20	8	276723	277311	49420	48841	0	852
NC027000.1	mtDNA	95.954	519	20	1	714539	715057	358890	358373	0	841
NC027000.1	mtDNA	93.816	566	13	5	208921	209474	85716	85161	0	832
NC027000.1	mtDNA	93.322	569	20	8	183132	183689	342805	343366	0	824
NC027000.1	mtDNA	91.556	604	40	3	542076	542679	445	1037	0	822
NC027000.1	mtDNA	90.781	640	24	10	363366	363996	178864	179477	0	822
NC027000.1	mtDNA	94.6	537	12	5	629866	630397	295887	296411	0	815
NC027000.1	mtDNA	91.1	618	14	18	715796	716373	187015	187631	0	798
NC027000.1	mtDNA	95.808	501	6	5	264662	265152	268383	267888	0	795
NC027000.1	mtDNA	95.248	505	13	4	361059	361559	298651	298154	0	789
NC027000.1	mtDNA	95.382	498	13	6	9458	9948	335825	336319	0	784
NC027000.1	mtDNA	94.553	514	15	6	183909	184420	4797	5299	0	782
NC027000.1	mtDNA	94.872	507	12	5	380620	381122	356112	356608	0	780
NC027000.1	mtDNA	92.572	552	22	6	463033	463579	102752	103289	0	774
NC027000.1	mtDNA	82.238	974	91	29	718761	719725	92976	93876	0	765
NC027000.1	mtDNA	90.635	598	23	12	486809	487398	86789	87361	0	763
NC027000.1	mtDNA	91.622	561	22	8	205392	205933	325133	324579	0	752
NC027000.1	mtDNA	88.907	622	46	10	399926	400534	251566	252177	0	745
NC027000.1	mtDNA	93.952	496	12	3	207656	208143	75837	76322	0	734
NC027000.1	mtDNA	93.952	496	12	3	207656	208143	330233	330718	0	734
NC027000.1	mtDNA	94.328	476	27	0	540269	540744	186159	186634	0	730
NC027000.1	mtDNA	96.811	439	8	3	495775	496208	96227	95790	0	728
NC027000.1	mtDNA	97.664	428	2	1	20027	20454	239399	238980	0	728
NC027000.1	mtDNA	91.061	537	39	4	344427	344956	233275	232741	0	717
NC027000.1	mtDNA	91.667	528	18	7	717389	717906	91621	92132	0	708
NC027000.1	mtDNA	87.519	649	34	18	657804	658419	126620	125986	0	706
NC027000.1	mtDNA	92.063	504	22	9	316258	316755	312518	313009	0	693
NC027000.1	mtDNA	92.653	490	12	6	656092	656563	208704	209187	0	684
NC027000.1	mtDNA	96.798	406	8	1	677155	677560	300085	299685	0	673
NC027000.1	mtDNA	92.008	488	22	4	277599	278076	48846	48366	0	669
NC027000.1	mtDNA	96.341	410	6	2	725971	726371	315503	315094	0	665
NC027000.1	mtDNA	94.884	430	10	4	598746	599175	96722	96305	0	662
NC027000.1	mtDNA	92.227	476	20	7	665555	666026	1246	1708	0	658
NC027000.1	mtDNA	96.02	402	14	2	35801	36201	258949	258549	0	652
NC027000.1	mtDNA	92.952	454	15	4	180709	181156	291366	291808	0	645
NC027000.1	mtDNA	95.146	412	5	4	161289	161700	200306	199910	0	636
NC027000.1	mtDNA	96.867	383	5	3	671560	671936	47705	48086	2.63e-180	634
NC027000.1	mtDNA	97.09	378	6	1	524869	525241	305589	305212	9.47e-180	632
NC027000.1	mtDNA	85.429	652	40	19	296174	296811	51699	51089	4.41e-178	627
NC027000.1	mtDNA	89.804	510	23	9	675696	676202	58018	57535	4.41e-178	627
NC027000.1	mtDNA	90.269	483	21	10	328740	329209	2316	2785	1.6e-172	608
NC027000.1	mtDNA	96.944	360	11	0	630655	631014	342453	342094	2.06e-171	604
NC027000.1	mtDNA	94.737	380	8	3	487589	487968	104389	104022	3.48e-164	580
NC027000.1	mtDNA	94.195	379	3	5	434192	434561	150900	150532	4.53e-158	560
NC027000.1	mtDNA	89.107	459	37	6	257533	257978	88837	89295	1.63e-157	558
NC027000.1	mtDNA	94.751	362	13	2	681682	682043	165529	165884	1.63e-157	558
NC027000.1	mtDNA	88.727	479	22	10	667216	667677	313117	313580	5.86e-157	556
NC027000.1	mtDNA	88.769	463	22	12	474682	475114	83442	82980	5.9e-152	540
NC027000.1	mtDNA	85.478	544	31	23	262714	263209	89392	89935	5.95e-147	523
NC027000.1	mtDNA	90.796	402	19	5	257052	257440	20100	20496	2.14e-146	521
NC027000.1	mtDNA	94.627	335	16	2	322618	322951	311812	312145	2.77e-145	518
NC027000.1	mtDNA	88.478	460	9	5	435543	435975	4808	4366	9.95e-145	516
NC027000.1	mtDNA	96.486	313	3	2	397876	398180	14505	14193	4.63e-143	510
NC027000.1	mtDNA	88.838	439	15	12	52821	53247	277597	277181	1.66e-142	508
NC027000.1	mtDNA	84.153	549	59	10	550169	550706	191455	190924	5.99e-142	507
NC027000.1	mtDNA	92.798	361	4	4	463575	463930	20658	21001	7.75e-141	503
NC027000.1	mtDNA	89.614	414	18	9	186300	186707	32036	32430	7.75e-141	503
NC027000.1	mtDNA	92.997	357	5	3	15562	15900	113286	112932	7.75e-141	503
NC027000.1	mtDNA	96.141	311	4	2	591700	592002	8165	7855	2.79e-140	501
NC027000.1	mtDNA	95.541	314	7	3	405466	405779	107529	107223	1.3e-138	496
NC027000.1	mtDNA	84.615	546	31	28	86538	87042	276908	277441	4.66e-138	494
NC027000.1	mtDNA	89.63	405	17	6	477894	478293	74905	75289	1.68e-137	492
NC027000.1	mtDNA	89.63	405	17	6	477894	478293	329301	329685	1.68e-137	492
NC027000.1	mtDNA	93.713	334	9	5	188244	188566	16968	16636	6.03e-137	490
NC027000.1	mtDNA	94.154	325	12	3	65369	65686	61461	61785	2.17e-136	488
NC027000.1	mtDNA	96.271	295	11	0	368800	369094	347892	348186	2.81e-135	484
NC027000.1	mtDNA	92.197	346	18	7	33072	33413	46320	45980	3.63e-134	481
NC027000.1	mtDNA	95.161	310	6	3	534143	534443	160126	160435	3.63e-134	481
NC027000.1	mtDNA	93.293	328	13	4	559415	559742	235708	236026	1.69e-132	475
NC027000.1	mtDNA	81.013	632	91	14	27687	28301	281584	282203	1.69e-132	475
NC027000.1	mtDNA	95.05	303	5	2	187215	187512	188063	188360	2.83e-130	468
NC027000.1	mtDNA	97.112	277	6	2	470647	470921	347557	347281	1.02e-129	466
NC027000.1	mtDNA	91.04	346	26	2	108366	108707	309803	310147	1.31e-128	462
NC027000.1	mtDNA	92.192	333	15	5	248341	248673	52599	52920	4.73e-128	460
NC027000.1	mtDNA	83.425	543	36	25	12066	12592	338399	338903	2.2e-126	455
NC027000.1	mtDNA	93.485	307	15	2	717045	717346	90913	91219	2.85e-125	451
NC027000.1	mtDNA	95.47	287	2	3	561458	561742	32693	32416	3.68e-124	448
NC027000.1	mtDNA	93.939	297	16	2	716665	716960	90586	90881	3.68e-124	448
NC027000.1	mtDNA	98.069	259	2	2	430502	430757	116428	116170	3.68e-124	448
NC027000.1	mtDNA	95.652	276	7	1	436426	436696	292550	292275	2.22e-121	438
NC027000.1	mtDNA	89.488	371	3	8	591314	591658	8535	8175	7.97e-121	436
NC027000.1	mtDNA	90.462	346	9	7	192086	192421	110527	110858	2.87e-120	435
NC027000.1	mtDNA	95.29	276	4	3	231663	231932	160891	161163	1.33e-118	429
NC027000.1	mtDNA	89.714	350	15	3	63191	63537	165133	165464	4.8e-118	427
NC027000.1	mtDNA	94.928	276	8	1	695948	696217	207876	208151	4.8e-118	427
NC027000.1	mtDNA	98.333	240	3	1	429651	429890	340952	341190	8.02e-116	420
NC027000.1	mtDNA	93.38	287	8	5	256668	256944	19820	20105	3.73e-114	414
NC027000.1	mtDNA	94.424	269	9	1	489142	489404	110542	110810	1.74e-112	409
NC027000.1	mtDNA	91.694	301	11	8	734287	734587	177117	177403	2.25e-111	405
NC027000.1	mtDNA	89.602	327	18	5	518979	519297	102083	101765	2.91e-110	401
NC027000.1	mtDNA	98.667	225	3	0	92321	92545	321091	321315	1.05e-109	399
NC027000.1	mtDNA	90.312	320	6	2	496489	496783	95794	95475	1.35e-108	396
NC027000.1	mtDNA	89.308	318	25	5	585534	585844	269962	269647	6.29e-107	390
NC027000.1	mtDNA	89.655	319	14	8	159827	160143	65310	65611	2.26e-106	388
NC027000.1	mtDNA	89.935	308	22	2	345900	346198	231580	231273	2.26e-106	388
NC027000.1	mtDNA	89.137	313	22	7	188913	189222	16598	16295	1.36e-103	379
NC027000.1	mtDNA	86.944	337	42	2	535663	535998	222249	222584	4.9e-103	377
NC027000.1	mtDNA	98.14	215	3	1	208714	208928	85968	85755	6.34e-102	374
NC027000.1	mtDNA	94.979	239	11	1	59071	59308	357039	356801	6.34e-102	374
NC027000.1	mtDNA	93.651	252	9	3	594945	595196	154043	153799	8.2e-101	370
NC027000.1	mtDNA	96.875	224	1	4	528302	528524	302039	301821	8.2e-101	370
NC027000.1	mtDNA	89.206	315	7	5	529560	529848	110870	111183	2.95e-100	368
NC027000.1	mtDNA	81.287	513	44	20	198960	199454	121161	121639	2.95e-100	368
NC027000.1	mtDNA	96.104	231	0	2	364320	364549	309800	309578	2.95e-100	368
NC027000.1	mtDNA	91.304	276	10	5	312810	313080	18632	18898	3.81e-99	364
NC027000.1	mtDNA	88.288	333	2	5	594515	594829	154347	154034	3.81e-99	364
NC027000.1	mtDNA	95.614	228	6	1	520679	520906	30856	31079	1.37e-98	363
NC027000.1	mtDNA	92.46	252	18	1	658836	659087	238037	238287	1.77e-97	359
NC027000.1	mtDNA	87.915	331	4	11	16292	16601	341636	341951	6.38e-97	357
NC027000.1	mtDNA	95.175	228	5	2	708464	708686	4114	3888	2.3e-96	355
NC027000.1	mtDNA	84.359	390	29	12	587267	587638	247527	247152	8.25e-96	353
NC027000.1	mtDNA	88.462	312	11	2	600210	600517	270553	270263	8.25e-96	353
NC027000.1	mtDNA	93.173	249	4	2	631768	632016	322150	322385	8.25e-96	353
NC027000.1	mtDNA	95.111	225	5	1	107952	108170	301113	301337	1.07e-94	350
NC027000.1	mtDNA	93.697	238	5	2	734678	734910	150036	150268	3.84e-94	348
NC027000.1	mtDNA	91.2	250	17	1	376618	376867	1	245	2.99e-90	335
NC027000.1	mtDNA	94.884	215	9	2	664779	664992	52338	52551	2.99e-90	335
NC027000.1	mtDNA	100	180	0	0	497206	497385	36998	37177	1.08e-89	333
NC027000.1	mtDNA	97.917	192	4	0	676200	676391	57341	57532	1.08e-89	333
NC027000.1	mtDNA	96.098	205	7	1	316041	316244	312326	312530	1.08e-89	333
NC027000.1	mtDNA	93.333	225	9	1	540875	541093	278884	278660	5e-88	327
NC027000.1	mtDNA	93.897	213	13	0	295948	296160	81409	81621	2.33e-86	322
NC027000.1	mtDNA	97.861	187	2	2	694219	694404	186127	185942	2.33e-86	322
NC027000.1	mtDNA	89.811	265	6	7	648300	648560	149228	148981	8.37e-86	320
NC027000.1	mtDNA	89.272	261	21	2	655661	655915	234329	234588	8.37e-86	320
NC027000.1	mtDNA	94.762	210	2	2	312506	312715	317206	317406	3.01e-85	318
NC027000.1	mtDNA	95.455	198	8	1	727495	727691	33178	33375	3.9e-84	315
NC027000.1	mtDNA	96.757	185	6	0	441382	441566	333461	333277	1.81e-82	309
NC027000.1	mtDNA	90.323	248	2	2	356069	356294	82658	82411	2.34e-81	305
NC027000.1	mtDNA	98.266	173	3	0	306375	306547	11044	11216	8.43e-81	303
NC027000.1	mtDNA	95.722	187	3	2	246030	246216	346573	346754	1.41e-78	296
NC027000.1	mtDNA	95.58	181	4	1	252413	252593	314703	314879	8.49e-76	287
NC027000.1	mtDNA	93.299	194	12	1	663519	663712	173404	173596	3.05e-75	285
NC027000.1	mtDNA	91.121	214	11	4	689596	689804	356599	356809	1.1e-74	283
NC027000.1	mtDNA	92.893	197	7	6	314239	314432	19641	19833	1.42e-73	279
NC027000.1	mtDNA	91.469	211	6	1	722569	722779	325889	325691	1.42e-73	279
NC027000.1	mtDNA	89.121	239	5	2	77473	77698	164495	164725	5.11e-73	278
NC027000.1	mtDNA	95.429	175	3	1	461064	461238	157582	157751	6.61e-72	274
NC027000.1	mtDNA	94.444	180	4	2	253893	254071	145449	145623	2.38e-71	272
NC027000.1	mtDNA	88.034	234	15	3	122075	122295	143274	143041	3.98e-69	265
NC027000.1	mtDNA	93.333	180	2	2	252601	252774	136108	135933	6.66e-67	257
NC027000.1	mtDNA	96.753	154	4	1	318306	318459	178476	178324	2.39e-66	255
NC027000.1	mtDNA	94.048	168	6	3	488279	488442	164758	164925	3.1e-65	252
NC027000.1	mtDNA	93.064	173	10	2	689201	689372	185112	185283	3.1e-65	252
NC027000.1	mtDNA	96.078	153	6	0	733773	733925	140893	141045	1.11e-64	250
NC027000.1	mtDNA	99.27	137	1	0	714374	714510	359024	358888	4.01e-64	248
NC027000.1	mtDNA	95.541	157	2	2	92654	92809	328806	328958	1.44e-63	246
NC027000.1	mtDNA	95.513	156	2	1	329236	329386	2784	2939	5.18e-63	244
NC027000.1	mtDNA	96.026	151	4	2	158065	158214	63694	63843	5.18e-63	244
NC027000.1	mtDNA	83.774	265	19	10	430255	430513	116877	116631	1.45e-58	230
NC027000.1	mtDNA	99.213	127	1	0	94132	94258	328960	329086	1.45e-58	230
NC027000.1	mtDNA	89.637	193	1	6	600538	600725	84849	84671	5.22e-58	228
NC027000.1	mtDNA	92.5	160	10	2	318659	318817	175543	175701	5.22e-58	228
NC027000.1	mtDNA	97.015	134	4	0	295643	295776	82259	82392	1.88e-57	226
NC027000.1	mtDNA	95.714	140	6	0	590633	590772	156684	156823	1.88e-57	226
NC027000.1	mtDNA	95.105	143	3	1	732555	732693	323828	323970	2.43e-56	222
NC027000.1	mtDNA	90.909	176	1	6	678525	678690	361200	361370	2.43e-56	222
NC027000.1	mtDNA	83.274	281	6	6	101223	101477	31619	31884	8.74e-56	220
NC027000.1	mtDNA	82.23	287	22	9	322358	322627	253654	253928	8.74e-56	220
NC027000.1	mtDNA	93.421	152	0	2	592159	592300	157892	157741	1.13e-54	217
NC027000.1	mtDNA	87.692	195	8	5	323261	323441	162512	162704	1.46e-53	213
NC027000.1	mtDNA	98.333	120	2	0	356299	356418	18287	18406	5.26e-53	211
NC027000.1	mtDNA	92.667	150	6	2	349624	349768	84642	84493	5.26e-53	211
NC027000.1	mtDNA	83.27	263	10	14	460379	460620	177659	177908	5.26e-53	211
NC027000.1	mtDNA	91.139	158	11	1	695802	695959	207412	207566	5.26e-53	211
NC027000.1	mtDNA	87.255	204	3	4	319804	319984	361395	361598	5.26e-53	211
NC027000.1	mtDNA	92.568	148	7	1	445915	446062	289614	289757	1.89e-52	209
NC027000.1	mtDNA	90.566	159	12	3	255783	255939	34552	34395	6.8e-52	207
NC027000.1	mtDNA	89.941	169	6	3	530080	530238	150262	150429	6.8e-52	207
NC027000.1	mtDNA	90.303	165	6	2	14215	14374	340452	340611	6.8e-52	207
NC027000.1	mtDNA	82.31	277	12	9	675432	675707	58274	58034	2.45e-51	206
NC027000.1	mtDNA	99.123	114	1	0	655301	655414	279031	278918	2.45e-51	206
NC027000.1	mtDNA	92.466	146	5	2	662597	662741	3480	3620	8.8e-51	204
NC027000.1	mtDNA	86.567	201	8	7	121615	121800	143515	143319	8.8e-51	204
NC027000.1	mtDNA	96.694	121	4	0	456	576	11044	11164	3.16e-50	202
NC027000.1	mtDNA	80.399	301	29	19	519400	519688	139085	139367	3.16e-50	202
NC027000.1	mtDNA	93.431	137	6	2	587642	587775	247116	246980	1.14e-49	200
NC027000.1	mtDNA	90.323	155	10	5	541905	542057	216	367	4.09e-49	198
NC027000.1	mtDNA	83.562	219	26	6	108367	108580	31069	31282	1.47e-48	196
NC027000.1	mtDNA	87.006	177	19	4	278482	278657	53127	52954	1.47e-48	196
NC027000.1	mtDNA	93.985	133	2	2	714209	714341	359141	359015	1.47e-48	196
NC027000.1	mtDNA	82.743	226	31	4	642886	643110	197180	197398	5.29e-48	195
NC027000.1	mtDNA	89.375	160	7	6	539010	539164	29855	30009	1.9e-47	193
NC027000.1	mtDNA	84.404	218	8	7	207063	207259	357781	357993	6.85e-47	191
NC027000.1	mtDNA	88.125	160	17	2	723735	723893	251566	251724	2.46e-46	189
NC027000.1	mtDNA	95.726	117	5	0	348320	348436	320613	320729	2.46e-46	189
NC027000.1	mtDNA	94.958	119	4	2	643552	643669	130844	130961	3.19e-45	185
NC027000.1	mtDNA	93.701	127	2	1	594030	594156	154473	154353	3.19e-45	185
NC027000.1	mtDNA	90.845	142	7	2	731926	732061	238449	238308	3.19e-45	185
NC027000.1	mtDNA	89.103	156	5	1	631024	631179	129370	129513	1.15e-44	183
NC027000.1	mtDNA	87.821	156	17	2	723735	723889	124809	124655	4.12e-44	182
NC027000.1	mtDNA	87.821	156	17	2	399926	400080	124809	124655	4.12e-44	182
NC027000.1	mtDNA	87.273	165	13	1	177510	177666	139230	139066	4.12e-44	182
NC027000.1	mtDNA	87.821	156	17	2	723735	723889	196728	196574	4.12e-44	182
NC027000.1	mtDNA	87.821	156	17	2	399926	400080	196728	196574	4.12e-44	182
NC027000.1	mtDNA	94.068	118	7	0	100022	100139	310348	310231	1.48e-43	180
NC027000.1	mtDNA	96.364	110	1	2	731107	731213	317393	317502	5.33e-43	178
NC027000.1	mtDNA	93.333	120	6	2	177516	177634	101606	101724	1.92e-42	176
NC027000.1	mtDNA	96.262	107	4	0	434608	434714	150520	150414	1.92e-42	176
NC027000.1	mtDNA	82.511	223	18	8	709051	709273	250625	250826	1.92e-42	176
NC027000.1	mtDNA	93.443	122	1	3	307262	307382	244390	244275	6.9e-42	174
NC027000.1	mtDNA	91.538	130	6	1	368180	368309	244620	244496	6.9e-42	174
NC027000.1	mtDNA	94.69	113	2	1	57394	57506	31611	31503	2.48e-41	172
NC027000.1	mtDNA	94.69	113	2	1	435300	435408	48100	48212	2.48e-41	172
NC027000.1	mtDNA	98.958	96	1	0	266595	266690	56084	56179	2.48e-41	172
NC027000.1	mtDNA	97.98	99	2	0	252736	252834	189607	189705	2.48e-41	172
NC027000.1	mtDNA	94.643	112	2	1	396795	396906	357276	357169	8.92e-41	171
NC027000.1	mtDNA	85.799	169	15	4	140489	140651	361396	361561	8.92e-41	171
NC027000.1	mtDNA	86.503	163	11	3	184499	184660	5307	5459	3.21e-40	169
NC027000.1	mtDNA	94.595	111	2	1	365713	365819	321897	322007	3.21e-40	169
NC027000.1	mtDNA	94.444	108	3	2	722463	722567	189827	189720	1.49e-38	163
NC027000.1	mtDNA	97.872	94	2	0	547836	547929	276900	276807	1.49e-38	163
NC027000.1	mtDNA	92.373	118	4	1	376500	376617	365302	365414	1.49e-38	163
NC027000.1	mtDNA	80.159	252	21	11	253618	253860	145216	145447	5.37e-38	161
NC027000.1	mtDNA	90.756	119	11	0	628925	629043	208288	208406	1.93e-37	159
NC027000.1	mtDNA	92.661	109	8	0	465060	465168	57963	57855	6.95e-37	158
NC027000.1	mtDNA	84.571	175	9	7	1519	1681	238275	238107	6.95e-37	158
NC027000.1	mtDNA	90.756	119	10	1	285382	285500	251724	251607	6.95e-37	158
NC027000.1	mtDNA	95	100	0	1	677956	678050	76408	76309	3.23e-35	152
NC027000.1	mtDNA	89.6	125	6	4	268327	268451	97352	97469	3.23e-35	152
NC027000.1	mtDNA	97.727	88	2	0	80309	80396	322680	322767	3.23e-35	152
NC027000.1	mtDNA	95	100	0	1	677956	678050	330804	330705	3.23e-35	152
NC027000.1	mtDNA	90.435	115	10	1	285386	285500	124655	124768	1.16e-34	150
NC027000.1	mtDNA	90.435	115	10	1	285386	285500	196574	196687	1.16e-34	150
NC027000.1	mtDNA	93.878	98	6	0	158184	158281	173498	173595	4.18e-34	148
NC027000.1	mtDNA	95.699	93	2	2	92187	92278	321023	321114	4.18e-34	148
NC027000.1	mtDNA	98.795	83	1	0	477792	477874	329078	329160	4.18e-34	148
NC027000.1	mtDNA	89.256	121	8	1	199465	199585	121686	121801	1.5e-33	147
NC027000.1	mtDNA	96.552	87	3	0	670786	670872	65686	65600	5.41e-33	145
NC027000.1	mtDNA	98.765	81	1	0	402393	402473	294839	294759	5.41e-33	145
NC027000.1	mtDNA	90.826	109	6	1	30394	30502	216659	216763	1.95e-32	143
NC027000.1	mtDNA	89.474	114	11	1	266154	266266	309899	309786	1.95e-32	143
NC027000.1	mtDNA	96.386	83	3	0	284645	284727	311959	311877	9.05e-31	137
NC027000.1	mtDNA	91.346	104	2	5	421048	421147	92679	92779	3.25e-30	135
NC027000.1	mtDNA	94.318	88	5	0	664666	664753	237152	237239	3.25e-30	135
NC027000.1	mtDNA	96.25	80	3	0	631302	631381	1750	1829	4.21e-29	132
NC027000.1	mtDNA	98.649	74	1	0	162402	162475	188032	188105	4.21e-29	132
NC027000.1	mtDNA	86.047	129	9	3	722957	723076	325699	325571	1.51e-28	130
NC027000.1	mtDNA	86.154	130	4	4	364902	365017	175419	175548	5.45e-28	128
NC027000.1	mtDNA	95	80	4	0	306012	306091	7784	7863	1.96e-27	126
NC027000.1	mtDNA	98.592	71	1	0	7933	8003	239852	239922	1.96e-27	126
NC027000.1	mtDNA	98.592	71	1	0	285794	285864	239922	239852	1.96e-27	126
NC027000.1	mtDNA	97.297	74	2	0	724548	724621	311877	311950	1.96e-27	126
NC027000.1	mtDNA	97.222	72	2	0	708740	708811	3892	3821	2.53e-26	122
NC027000.1	mtDNA	89.583	96	10	0	108367	108462	266944	267039	2.53e-26	122
NC027000.1	mtDNA	91.86	86	7	0	642738	642823	2372	2457	9.11e-26	121
NC027000.1	mtDNA	78.431	204	29	11	643116	643312	22021	21826	3.28e-25	119
NC027000.1	mtDNA	98.507	67	1	0	543181	543247	130192	130126	3.28e-25	119
NC027000.1	mtDNA	97.143	70	2	0	269251	269320	154245	154176	3.28e-25	119
NC027000.1	mtDNA	93.671	79	5	0	160049	160127	155382	155304	3.28e-25	119
NC027000.1	mtDNA	98.529	68	0	1	279840	279906	161544	161611	3.28e-25	119
NC027000.1	mtDNA	90.805	87	7	1	450655	450740	15805	15891	4.24e-24	115
NC027000.1	mtDNA	95.775	71	3	0	42942	43012	359156	359086	4.24e-24	115
NC027000.1	mtDNA	92.5	80	5	1	108032	108110	64838	64917	1.53e-23	113
NC027000.1	mtDNA	92.405	79	6	0	593024	593102	65517	65595	1.53e-23	113
NC027000.1	mtDNA	98.438	64	1	0	250645	250708	235124	235187	1.53e-23	113
NC027000.1	mtDNA	92.5	80	5	1	159282	159361	301199	301277	1.53e-23	113
NC027000.1	mtDNA	94.444	72	4	0	7930	8001	271689	271760	5.49e-23	111
NC027000.1	mtDNA	94.444	72	4	0	285796	285867	271760	271689	5.49e-23	111
NC027000.1	mtDNA	93.333	75	5	0	554069	554143	334493	334419	5.49e-23	111
NC027000.1	mtDNA	94.366	71	4	0	411959	412029	129629	129559	1.97e-22	110
NC027000.1	mtDNA	88.764	89	10	0	365400	365488	244723	244635	1.97e-22	110
NC027000.1	mtDNA	90.476	84	5	3	223373	223453	63816	63733	7.1e-22	108
NC027000.1	mtDNA	98.333	60	1	0	552899	552958	347605	347664	2.55e-21	106
NC027000.1	mtDNA	95.385	65	2	1	399800	399863	65675	65739	3.3e-20	102
NC027000.1	mtDNA	95.385	65	2	1	723609	723672	65675	65739	3.3e-20	102
NC027000.1	mtDNA	96.667	60	2	0	278675	278734	5877	5936	1.19e-19	100
NC027000.1	mtDNA	93.939	66	4	0	476316	476381	310857	310922	1.19e-19	100
NC027000.1	mtDNA	92.958	71	2	2	43355	43424	359083	359015	1.19e-19	100
NC027000.1	mtDNA	92.537	67	5	0	28480	28546	282617	282683	1.54e-18	97.1
NC027000.1	mtDNA	96.491	57	2	0	461591	461647	82133	82189	5.52e-18	95.3
NC027000.1	mtDNA	96.491	57	2	0	253540	253596	87976	88032	5.52e-18	95.3
NC027000.1	mtDNA	77.949	195	14	11	137486	137651	165133	165327	5.52e-18	95.3
NC027000.1	mtDNA	93.846	65	0	1	707554	707618	348446	348506	5.52e-18	95.3
NC027000.1	mtDNA	92.308	65	5	0	423288	423352	100457	100393	1.99e-17	93.5
NC027000.1	mtDNA	88.312	77	9	0	693008	693084	304652	304728	1.99e-17	93.5
NC027000.1	mtDNA	98.077	52	1	0	595216	595267	22038	22089	7.15e-17	91.6
NC027000.1	mtDNA	100	49	0	0	403108	403156	293562	293514	7.15e-17	91.6
NC027000.1	mtDNA	94.737	57	2	1	643297	643352	41317	41261	9.24e-16	87.9
NC027000.1	mtDNA	93.333	60	3	1	167614	167672	148955	149014	9.24e-16	87.9
NC027000.1	mtDNA	96.226	53	2	0	66064	66116	149992	150044	9.24e-16	87.9
NC027000.1	mtDNA	100	46	0	0	77436	77481	238241	238286	3.32e-15	86.1
NC027000.1	mtDNA	97.959	49	1	0	732500	732548	323719	323767	3.32e-15	86.1
NC027000.1	mtDNA	92.982	57	4	0	188202	188258	312024	312080	1.2e-14	84.2
NC027000.1	mtDNA	100	45	0	0	384295	384339	349092	349048	1.2e-14	84.2
NC027000.1	mtDNA	96	50	2	0	52767	52816	22001	21952	4.3e-14	82.4
NC027000.1	mtDNA	96	50	2	0	52767	52816	310280	310231	4.3e-14	82.4
NC027000.1	mtDNA	89.552	67	2	2	494740	494801	37736	37670	1.55e-13	80.5
NC027000.1	mtDNA	94.34	53	2	1	571564	571616	60104	60155	1.55e-13	80.5
NC027000.1	mtDNA	94.231	52	3	0	599182	599233	96270	96219	1.55e-13	80.5
NC027000.1	mtDNA	97.826	46	1	0	121810	121855	143328	143283	1.55e-13	80.5
NC027000.1	mtDNA	95.918	49	2	0	722916	722964	189743	189695	1.55e-13	80.5
NC027000.1	mtDNA	97.826	46	1	0	284546	284591	336732	336687	1.55e-13	80.5
NC027000.1	mtDNA	97.826	46	1	0	562270	562315	336687	336732	1.55e-13	80.5
NC027000.1	mtDNA	100	43	0	0	452266	452308	356065	356107	1.55e-13	80.5
NC027000.1	mtDNA	89.394	66	2	1	572134	572194	235121	235186	5.56e-13	78.7
NC027000.1	mtDNA	92.593	54	4	0	213205	213258	317632	317579	5.56e-13	78.7
NC027000.1	mtDNA	95.745	47	2	0	27542	27588	124004	124050	2e-12	76.8
NC027000.1	mtDNA	97.727	44	1	0	282092	282135	193724	193767	2e-12	76.8
NC027000.1	mtDNA	91.071	56	5	0	320303	320358	347473	347418	2e-12	76.8
NC027000.1	mtDNA	95.745	47	2	0	27542	27588	354819	354865	2e-12	76.8
NC027000.1	mtDNA	100	40	0	0	108288	108327	243334	243295	7.2e-12	75
NC027000.1	mtDNA	100	40	0	0	108288	108327	355672	355633	7.2e-12	75
NC027000.1	mtDNA	100	39	0	0	666016	666054	4801	4839	2.59e-11	73.1
NC027000.1	mtDNA	87.879	66	2	1	319925	319984	120505	120440	2.59e-11	73.1
NC027000.1	mtDNA	97.619	42	1	0	109282	109323	153156	153115	2.59e-11	73.1
NC027000.1	mtDNA	80.508	118	3	9	137728	137828	165359	165473	2.59e-11	73.1
NC027000.1	mtDNA	100	39	0	0	74450	74488	187605	187567	2.59e-11	73.1
NC027000.1	mtDNA	88.525	61	6	1	419383	419442	282677	282617	2.59e-11	73.1
NC027000.1	mtDNA	97.619	42	1	0	205934	205975	324546	324587	2.59e-11	73.1
NC027000.1	mtDNA	88.525	61	6	1	709563	709622	340681	340741	2.59e-11	73.1
NC027000.1	mtDNA	97.619	42	0	1	16193	16234	341562	341602	9.31e-11	71.3
NC027000.1	mtDNA	97.5	40	1	0	597954	597993	36986	36947	3.35e-10	69.4
NC027000.1	mtDNA	100	37	0	0	27605	27641	42016	42052	3.35e-10	69.4
NC027000.1	mtDNA	100	37	0	0	732503	732539	189160	189124	3.35e-10	69.4
NC027000.1	mtDNA	100	36	0	0	212194	212229	76998	76963	1.2e-09	67.6
NC027000.1	mtDNA	100	36	0	0	212194	212229	331394	331359	1.2e-09	67.6
NC027000.1	mtDNA	86.765	68	0	2	678470	678533	361114	361176	1.2e-09	67.6
NC027000.1	mtDNA	97.368	38	1	0	109693	109730	277097	277060	4.33e-09	65.8
NC027000.1	mtDNA	97.368	38	1	0	249931	249968	302420	302383	4.33e-09	65.8
NC027000.1	mtDNA	87.097	62	2	1	357586	357647	311782	311837	4.33e-09	65.8
NC027000.1	mtDNA	95	40	2	0	540213	540252	186121	186160	1.56e-08	63.9
NC027000.1	mtDNA	95.122	41	1	1	20078	20118	200934	200895	1.56e-08	63.9
NC027000.1	mtDNA	100	34	0	0	342416	342449	216264	216231	1.56e-08	63.9
NC027000.1	mtDNA	100	34	0	0	27245	27278	292126	292093	1.56e-08	63.9
NC027000.1	mtDNA	95	40	2	0	108192	108231	301342	301381	1.56e-08	63.9
NC027000.1	mtDNA	100	34	0	0	734531	734564	312150	312183	1.56e-08	63.9
NC027000.1	mtDNA	97.297	37	1	0	109694	109730	324058	324094	1.56e-08	63.9
NC027000.1	mtDNA	100	34	0	0	167900	167933	353305	353272	1.56e-08	63.9
NC027000.1	mtDNA	100	32	0	0	310725	310756	52543	52574	2.02e-07	60.2
NC027000.1	mtDNA	100	32	0	0	128079	128110	170277	170308	2.02e-07	60.2
NC027000.1	mtDNA	100	32	0	0	532029	532060	201553	201522	2.02e-07	60.2
NC027000.1	mtDNA	100	32	0	0	224676	224707	213809	213778	2.02e-07	60.2
NC027000.1	mtDNA	97.222	36	0	1	182620	182654	216238	216273	2.02e-07	60.2
NC027000.1	mtDNA	97.143	35	1	0	659091	659125	277096	277062	2.02e-07	60.2
NC027000.1	mtDNA	97.143	35	1	0	659091	659125	324058	324092	2.02e-07	60.2
NC027000.1	mtDNA	100	31	0	0	77888	77918	35923	35893	7.25e-07	58.4
NC027000.1	mtDNA	100	30	0	0	435282	435311	46291	46320	2.61e-06	56.5
NC027000.1	mtDNA	100	30	0	0	711103	711132	106865	106836	2.61e-06	56.5
NC027000.1	mtDNA	100	30	0	0	420283	420312	161246	161275	2.61e-06	56.5
NC027000.1	mtDNA	100	30	0	0	115218	115247	195066	195095	2.61e-06	56.5
NC027000.1	mtDNA	100	30	0	0	127890	127919	213780	213809	2.61e-06	56.5
NC027000.1	mtDNA	100	30	0	0	124707	124736	238192	238163	2.61e-06	56.5
NC027000.1	mtDNA	100	30	0	0	357654	357683	318478	318507	2.61e-06	56.5
NC027000.1	mtDNA	100	29	0	0	8004	8032	98979	99007	9.38e-06	54.7
NC027000.1	mtDNA	100	29	0	0	285765	285793	99007	98979	9.38e-06	54.7
NC027000.1	mtDNA	100	29	0	0	709747	709775	129713	129741	9.38e-06	54.7
NC027000.1	mtDNA	100	29	0	0	710221	710249	130434	130462	9.38e-06	54.7
NC027000.1	mtDNA	94.286	35	2	0	710692	710726	130581	130615	9.38e-06	54.7
NC027000.1	mtDNA	100	29	0	0	574985	575013	295759	295731	9.38e-06	54.7
mtDNA	NC057142.1	91.937	3150	155	43	116936	120048	222101	219014	0	4318
mtDNA	NC057142.1	91.723	2513	160	23	114316	116801	459093	456602	0	3445
mtDNA	NC057142.1	92.506	2322	154	10	166444	168753	84429	82116	0	3306
mtDNA	NC057142.1	93.237	2011	82	31	40237	42216	290669	288682	0	2911
mtDNA	NC057142.1	93.01	1960	96	18	336342	338266	353374	351421	0	2822
mtDNA	NC057142.1	90.569	2057	138	27	12056	14089	47860	49883	0	2673
mtDNA	NC057142.1	91.029	2040	89	39	194022	196015	462110	460119	0	2667
mtDNA	NC057142.1	91.347	1849	86	24	186159	187977	234257	236061	0	2460
mtDNA	NC057142.1	93.421	1596	100	4	352473	354068	436394	434804	0	2361
mtDNA	NC057142.1	97.746	1331	18	5	213354	214672	112073	110743	0	2281
mtDNA	NC057142.1	91.434	1506	123	3	362095	363600	1026	2525	0	2061
mtDNA	NC057142.1	92.566	1399	60	14	334581	335950	355066	353683	0	1967
mtDNA	NC057142.1	91.693	1276	71	18	141278	142536	266939	265682	0	1736
mtDNA	NC057142.1	93.157	1169	80	0	122144	123312	250178	251346	0	1716
mtDNA	NC057142.1	96.515	1033	24	4	185109	186136	233156	234181	0	1698
mtDNA	NC057142.1	96.484	1024	29	5	214668	215686	110652	109631	0	1685
mtDNA	NC057142.1	80.288	2080	334	40	69827	71892	146154	148171	0	1500
mtDNA	NC057142.1	94.568	902	45	4	350944	351843	65969	65070	0	1391
mtDNA	NC057142.1	92.554	967	72	0	168793	169759	82119	81153	0	1387
mtDNA	NC057142.1	91.216	1036	52	13	331419	332435	477363	478378	0	1373
mtDNA	NC057142.1	93.459	902	35	9	77023	77905	477363	478259	0	1317
mtDNA	NC057142.1	92.857	812	45	8	364311	365120	211217	210417	0	1166
mtDNA	NC057142.1	92.009	851	35	14	292659	293507	258610	259429	0	1164
mtDNA	NC057142.1	91.539	851	56	11	97304	98149	388144	388983	0	1158
mtDNA	NC057142.1	96.024	679	27	0	192554	193232	463316	462638	0	1105
mtDNA	NC057142.1	91.239	799	68	1	162927	163723	299733	300531	0	1086
mtDNA	NC057142.1	92.478	678	51	0	354700	355377	200509	201186	0	970
mtDNA	NC057142.1	85.134	1009	82	28	241127	242108	502766	503733	0	970
mtDNA	NC057142.1	90.45	733	64	4	317722	318449	44494	45225	0	961
mtDNA	NC057142.1	96.859	573	18	0	108009	108581	371860	371288	0	959
mtDNA	NC057142.1	90.934	717	44	9	294014	294724	260008	260709	0	944
mtDNA	NC057142.1	94.719	587	30	1	319450	320035	21154	21740	0	911
mtDNA	NC057142.1	81.699	1071	168	23	207356	208406	148422	149484	0	867
mtDNA	NC057142.1	91.914	606	49	0	123957	124562	200581	201186	0	848
mtDNA	NC057142.1	90.202	643	62	1	100685	101326	97177	96535	0	837
mtDNA	NC057142.1	93.286	566	24	6	170596	171147	314458	315023	0	822
mtDNA	NC057142.1	85.381	814	83	12	318655	319450	19403	20198	0	811
mtDNA	NC057142.1	86.152	751	49	19	278218	278924	236946	236207	0	760
mtDNA	NC057142.1	86.107	655	80	4	208405	209058	154451	155095	0	695
mtDNA	NC057142.1	95.105	429	20	1	339644	340071	281137	280709	0	675
mtDNA	NC057142.1	90.448	513	37	8	112956	113467	521454	520953	0	665
mtDNA	NC057142.1	90.275	473	24	7	338894	339349	349910	349443	6.79e-170	599
mtDNA	NC057142.1	86.642	539	25	17	18970	19481	103634	103116	5.37e-156	553
mtDNA	NC057142.1	97.749	311	6	1	191994	192304	466749	466440	1.94e-150	534
mtDNA	NC057142.1	85.246	549	41	18	277601	278138	237491	236972	9.04e-149	529
mtDNA	NC057142.1	91.906	383	9	8	215762	216122	109626	109244	7.04e-145	516
mtDNA	NC057142.1	91.755	376	13	7	152621	152996	63567	63210	4.24e-142	507
mtDNA	NC057142.1	90.625	384	31	3	139051	139434	304473	304095	1.52e-141	505
mtDNA	NC057142.1	83.977	518	81	2	98988	99504	140461	139945	9.17e-139	496
mtDNA	NC057142.1	94.375	320	17	1	152260	152578	63884	63565	4.27e-137	490
mtDNA	NC057142.1	93.353	331	13	6	216173	216501	109225	108902	2.57e-134	481
mtDNA	NC057142.1	84.752	505	40	17	274973	275475	407080	407549	1.55e-131	472
mtDNA	NC057142.1	83.984	487	72	6	310290	310773	63993	64476	9.3e-129	462
mtDNA	NC057142.1	89.153	378	21	10	240050	240420	501059	501423	5.6e-126	453
mtDNA	NC057142.1	88.189	381	37	5	99724	100100	139736	139360	2.6e-124	448
mtDNA	NC057142.1	95.035	282	6	4	277091	277372	237935	237662	5.64e-121	436
mtDNA	NC057142.1	83.433	501	35	21	107536	108008	374799	374319	1.58e-116	422
mtDNA	NC057142.1	89.157	332	30	5	341191	341521	521128	521454	1.23e-112	409
mtDNA	NC057142.1	89.552	335	13	7	83446	83759	382314	381981	1.59e-111	405
mtDNA	NC057142.1	92.171	281	20	2	58259	58537	357892	357612	9.57e-109	396
mtDNA	NC057142.1	95.902	244	10	0	192309	192552	464634	464391	9.57e-109	396
mtDNA	NC057142.1	96.903	226	7	0	108581	108806	369773	369548	9.64e-104	379
mtDNA	NC057142.1	93.077	260	14	4	276807	277065	238186	237930	3.47e-103	377
mtDNA	NC057142.1	96.104	231	3	2	315973	316203	332691	332915	1.61e-101	372
mtDNA	NC057142.1	80.077	522	75	20	98283	98801	472488	471993	3.49e-98	361
mtDNA	NC057142.1	81.237	469	57	20	304186	304643	261377	260929	7.56e-95	350
mtDNA	NC057142.1	88.475	295	22	9	139508	139798	303234	302948	9.77e-94	346
mtDNA	NC057142.1	97.409	193	5	0	340939	341131	420576	420768	9.84e-89	329
mtDNA	NC057142.1	84.451	328	45	3	278918	279239	153687	153360	2.13e-85	318
mtDNA	NC057142.1	87.805	287	15	7	347290	347557	164070	164355	2.13e-85	318
mtDNA	NC057142.1	81.517	422	44	21	293514	293908	259480	259894	7.66e-85	316
mtDNA	NC057142.1	93.81	210	7	1	139880	140083	302882	302673	3.57e-83	311
mtDNA	NC057142.1	73.888	877	177	40	41068	41915	238798	237945	5.97e-81	303
mtDNA	NC057142.1	90.086	232	10	3	26995	27221	145479	145702	1.67e-76	289
mtDNA	NC057142.1	89.7	233	13	6	171149	171373	316081	316310	6.01e-76	287
mtDNA	NC057142.1	89.52	229	19	4	141052	141278	268363	268138	2.16e-75	285
mtDNA	NC057142.1	97.561	164	4	0	64030	64193	360044	360207	2.8e-74	281
mtDNA	NC057142.1	91.584	202	14	2	340741	340939	418910	419111	1.3e-72	276
mtDNA	NC057142.1	81.694	366	31	14	193279	193619	462576	462222	1.68e-71	272
mtDNA	NC057142.1	82.594	293	37	8	197180	197459	64233	63942	1.02e-63	246
mtDNA	NC057142.1	95.455	154	7	0	338428	338581	350812	350659	1.02e-63	246
mtDNA	NC057142.1	94.41	161	8	1	83282	83442	382537	382378	1.02e-63	246
mtDNA	NC057142.1	92.571	175	8	2	332788	332962	478903	479072	1.02e-63	246
mtDNA	NC057142.1	89.119	193	17	3	264240	264431	505174	505363	6.14e-61	237
mtDNA	NC057142.1	84.362	243	14	10	193241	193468	373281	373514	8e-55	217
mtDNA	NC057142.1	93.793	145	7	1	155258	155402	492793	492935	8e-55	217
mtDNA	NC057142.1	83.607	244	26	9	202556	202787	495639	495880	8e-55	217
mtDNA	NC057142.1	94.891	137	7	0	40075	40211	290930	290794	2.88e-54	215
mtDNA	NC057142.1	92.715	151	3	2	239852	240002	500911	501053	3.72e-53	211
mtDNA	NC057142.1	83.673	245	17	14	177117	177349	210650	210417	1.34e-52	209
mtDNA	NC057142.1	89.143	175	10	3	16775	16949	218961	218796	1.34e-52	209
mtDNA	NC057142.1	90.909	154	13	1	140891	141043	211167	211014	1.73e-51	206
mtDNA	NC057142.1	89.506	162	12	3	240585	240742	501591	501751	8.05e-50	200
mtDNA	NC057142.1	91.608	143	11	1	127810	127951	31060	31202	1.04e-48	196
mtDNA	NC057142.1	87.283	173	17	3	125084	125252	495301	495472	1.35e-47	193
mtDNA	NC057142.1	95.652	115	3	1	65139	65251	181860	181974	8.11e-45	183
mtDNA	NC057142.1	86.905	168	15	4	146994	147154	441642	441809	2.92e-44	182
mtDNA	NC057142.1	80.567	247	36	11	154074	154312	375550	375792	1.05e-43	180
mtDNA	NC057142.1	78.545	275	49	8	251611	251885	403587	403323	1.76e-41	172
mtDNA	NC057142.1	85.549	173	14	3	240968	241135	502164	502330	6.31e-41	171
mtDNA	NC057142.1	100	91	0	0	170218	170308	112168	112078	2.27e-40	169
mtDNA	NC057142.1	86.364	154	15	2	348012	348160	253342	253190	1.06e-38	163
mtDNA	NC057142.1	76.49	302	68	2	311047	311348	62157	62455	3.8e-38	161
mtDNA	NC057142.1	80.519	231	26	14	252256	252478	403258	403039	1.37e-37	159
mtDNA	NC057142.1	94.059	101	6	0	65035	65135	242836	242736	6.36e-36	154
mtDNA	NC057142.1	96.739	92	3	0	301199	301290	243283	243192	6.36e-36	154
mtDNA	NC057142.1	97.753	89	2	0	334417	334505	500903	500991	6.36e-36	154
mtDNA	NC057142.1	94.845	97	5	0	153915	154011	375003	375099	2.29e-35	152
mtDNA	NC057142.1	97.701	87	2	0	2368	2454	64385	64299	8.23e-35	150
mtDNA	NC057142.1	93.939	99	5	1	127444	127541	88262	88360	2.96e-34	148
mtDNA	NC057142.1	96.629	89	3	0	354700	354788	506883	506971	2.96e-34	148
mtDNA	NC057142.1	76.817	289	46	10	234321	234589	153913	154200	1.38e-32	143
mtDNA	NC057142.1	89.381	113	8	3	365302	365412	197142	197032	1.78e-31	139
mtDNA	NC057142.1	84.564	149	13	6	64833	64977	243288	243146	1.78e-31	139
mtDNA	NC057142.1	98.684	76	1	0	57887	57962	358115	358040	2.3e-30	135
mtDNA	NC057142.1	95.349	86	3	1	65511	65595	492924	492839	2.3e-30	135
mtDNA	NC057142.1	86.325	117	10	2	347739	347849	253600	253484	1.79e-26	122
mtDNA	NC057142.1	86.842	114	9	4	340154	340265	388930	388821	1.79e-26	122
mtDNA	NC057142.1	95.833	72	3	0	21757	21828	310257	310186	8.34e-25	117
mtDNA	NC057142.1	95.775	71	3	0	317432	317502	310257	310187	3e-24	115
mtDNA	NC057142.1	83.206	131	17	2	154466	154596	376497	376622	3e-24	115
mtDNA	NC057142.1	81.41	156	14	9	336157	336297	353633	353478	1.08e-23	113
mtDNA	NC057142.1	80.503	159	20	9	191077	191230	407343	407495	3.88e-23	111
mtDNA	NC057142.1	94.444	72	4	0	271689	271760	500908	500979	3.88e-23	111
mtDNA	NC057142.1	90.476	84	8	0	16775	16858	521482	521399	3.88e-23	111
mtDNA	NC057142.1	93.243	74	3	2	213424	213496	53783	53711	5.02e-22	108
mtDNA	NC057142.1	91.25	80	6	1	20933	21012	124704	124626	5.02e-22	108
mtDNA	NC057142.1	98.305	59	1	0	341132	341190	456374	456432	6.49e-21	104
mtDNA	NC057142.1	83.486	109	16	2	332426	332533	478557	478664	8.4e-20	100
mtDNA	NC057142.1	90	80	3	3	19661	19740	514788	514862	3.02e-19	99
mtDNA	NC057142.1	83.178	107	14	3	124658	124764	403485	403587	3.91e-18	95.3
mtDNA	NC057142.1	83.178	107	14	3	196577	196683	403485	403587	3.91e-18	95.3
mtDNA	NC057142.1	89.189	74	8	0	119908	119981	62206	62133	1.41e-17	93.5
mtDNA	NC057142.1	92.424	66	4	1	130126	130190	88284	88349	1.41e-17	93.5
mtDNA	NC057142.1	98.077	52	1	0	36939	36990	388136	388187	5.06e-17	91.6
mtDNA	NC057142.1	98.039	51	1	0	340691	340741	109244	109294	1.82e-16	89.8
mtDNA	NC057142.1	93.443	61	0	2	58037	58093	358022	357962	6.54e-16	87.9
mtDNA	NC057142.1	96.154	52	2	0	334012	334063	270353	270302	2.35e-15	86.1
mtDNA	NC057142.1	92.857	56	4	0	120895	120950	250116	250171	3.04e-14	82.4
mtDNA	NC057142.1	100	43	0	0	188321	188363	40184	40226	1.09e-13	80.5
mtDNA	NC057142.1	97.826	46	1	0	294294	294339	298554	298509	1.09e-13	80.5
mtDNA	NC057142.1	97.826	46	1	0	139477	139522	303761	303716	1.09e-13	80.5
mtDNA	NC057142.1	85.185	81	5	1	239389	239469	492789	492716	1.42e-12	76.8
mtDNA	NC057142.1	97.619	42	1	0	204991	205032	234399	234440	1.83e-11	73.1
mtDNA	NC057142.1	92.308	52	1	1	334076	334127	5095	5143	6.59e-11	71.3
mtDNA	NC057142.1	84.615	78	5	5	321220	321292	290925	290850	6.59e-11	71.3
mtDNA	NC057142.1	85.938	64	7	2	53191	53253	52222	52284	8.52e-10	67.6
mtDNA	NC057142.1	95.238	42	2	0	113066	113107	422073	422032	8.52e-10	67.6
mtDNA	NC057142.1	95.238	42	2	0	341370	341411	422032	422073	8.52e-10	67.6
mtDNA	NC057142.1	100	36	0	0	205854	205889	428344	428309	8.52e-10	67.6
mtDNA	NC057142.1	97.297	37	1	0	293642	293678	45483	45519	1.1e-08	63.9
mtDNA	NC057142.1	95.122	41	1	1	272483	272523	86409	86370	1.1e-08	63.9
mtDNA	NC057142.1	97.297	37	1	0	51475	51511	450478	450514	1.1e-08	63.9
mtDNA	NC057142.1	93.023	43	2	1	315094	315136	332095	332136	3.96e-08	62.1
mtDNA	NC057142.1	100	33	0	0	51405	51437	450429	450461	3.96e-08	62.1
mtDNA	NC057142.1	100	30	0	0	106836	106865	110837	110808	1.84e-06	56.5
mtDNA	NC057142.1	100	29	0	0	129713	129741	109417	109445	6.63e-06	54.7
mtDNA	NC057142.1	100	29	0	0	130434	130462	109820	109848	6.63e-06	54.7
mtDNA	NC057142.1	94.286	35	2	0	130581	130615	110290	110324	6.63e-06	54.7
mtDNA	NC057142.1	100	29	0	0	267216	267244	228194	228222	6.63e-06	54.7
mtDNA	NC057142.1	100	29	0	0	100172	100200	375003	375031	6.63e-06	54.7
NC057142.1	MK431827.1	92.988	4421	139	49	462369	466746	796716	792424	0	6288
NC057142.1	MK431827.1	90.724	4021	175	64	369548	373514	50752	54628	0	5177
NC057142.1	MK431827.1	95.674	3121	97	11	219013	222119	413933	417029	0	4981
NC057142.1	MK431827.1	93.097	2984	128	28	18841	21797	96254	99186	0	4298
NC057142.1	MK431827.1	93.287	2890	137	25	456189	459062	712137	714985	0	4209
NC057142.1	MK431827.1	92.47	2895	115	45	265628	268496	642594	645411	0	4043
NC057142.1	MK431827.1	91.166	2796	143	39	352524	355292	567767	565049	0	3699
NC057142.1	MK431827.1	91.784	2556	99	39	460100	462608	56891	54400	0	3454
NC057142.1	MK431827.1	97.333	2025	34	7	288681	290705	199038	201042	0	3422
NC057142.1	MK431827.1	97.333	2025	34	7	288681	290705	252138	254142	0	3422
NC057142.1	MK431827.1	92.599	2216	81	27	47695	49883	629219	627060	0	3107
NC057142.1	MK431827.1	92.488	2130	120	21	401370	403478	762885	760775	0	3011
NC057142.1	MK431827.1	94.726	1858	55	20	110690	112527	302050	300216	0	2848
NC057142.1	MK431827.1	97.837	1618	35	0	434783	436400	29409	27792	0	2795
NC057142.1	MK431827.1	86.95	2613	167	79	501449	503952	369352	371899	0	2776
NC057142.1	MK431827.1	91.853	1829	72	24	373294	375099	796502	798276	0	2481
NC057142.1	MK431827.1	92.532	1714	30	23	3115	4789	63009	64663	0	2366
NC057142.1	MK431827.1	93.229	1536	98	3	1021	2550	666687	665152	0	2255
NC057142.1	MK431827.1	96.863	1339	14	11	75806	77127	809048	807721	0	2215
NC057142.1	MK431827.1	92.586	1578	39	19	343552	345114	477582	476068	0	2194
NC057142.1	MK431827.1	97.171	1237	27	2	250117	251345	767142	768378	0	2084
NC057142.1	MK431827.1	85.68	2102	129	49	86115	88177	431687	433655	0	2056
NC057142.1	MK431827.1	94.407	1341	63	6	64881	66214	10996	9661	0	2050
NC057142.1	MK431827.1	98.202	1057	13	4	109627	110683	303331	302281	0	1842
NC057142.1	MK431827.1	90.39	1384	82	23	258245	259597	214973	213610	0	1772
NC057142.1	MK431827.1	95.027	1106	21	10	414264	415349	318117	317026	0	1707
NC057142.1	MK431827.1	93.69	1141	57	8	351382	352522	571841	570716	0	1694
NC057142.1	MK431827.1	88.325	1439	95	24	391237	392635	258536	259941	0	1659
NC057142.1	MK431827.1	92.387	1169	60	7	139356	140515	780646	779498	0	1639
NC057142.1	MK431827.1	90.6	1266	67	19	433375	434619	646885	645651	0	1631
NC057142.1	MK431827.1	82.356	2046	162	73	28836	30813	375838	377752	0	1594
NC057142.1	MK431827.1	92.247	1135	57	10	241324	242442	737395	736276	0	1580
NC057142.1	MK431827.1	91.608	1132	73	16	240097	241213	738552	737428	0	1544
NC057142.1	MK431827.1	95.537	941	37	3	44326	45266	177679	178614	0	1500
NC057142.1	MK431827.1	90.666	1157	51	20	420954	422073	556335	557471	0	1485
NC057142.1	MK431827.1	89.541	1176	51	20	477312	478463	93077	91950	0	1424
NC057142.1	MK431827.1	96.014	878	25	5	96386	97263	431442	430575	0	1419
NC057142.1	MK431827.1	88.415	1243	54	23	31060	32273	378532	379713	0	1415
NC057142.1	MK431827.1	90.27	1110	36	21	143255	144320	319441	320522	0	1386
NC057142.1	MK431827.1	86.458	1307	98	33	26086	27360	372599	373858	0	1360
NC057142.1	MK431827.1	90.047	1065	64	13	299724	300774	117106	116070	0	1341
NC057142.1	MK431827.1	92.605	933	45	9	314451	315383	682158	683066	0	1319
NC057142.1	MK431827.1	94.208	846	34	7	315413	316248	683135	683975	0	1277
NC057142.1	MK431827.1	91.832	906	62	10	280246	281142	324751	323849	0	1253
NC057142.1	MK431827.1	92.325	886	50	16	259833	260712	213602	212729	0	1243
NC057142.1	MK431827.1	88.641	1074	51	25	260805	261858	588676	587654	0	1242
NC057142.1	MK431827.1	93.47	827	47	2	388101	388920	156694	155868	0	1221
NC057142.1	MK431827.1	86.145	1162	107	28	472005	473129	349997	348853	0	1205
NC057142.1	MK431827.1	88.727	1029	39	17	164165	165158	470369	469383	0	1186
NC057142.1	MK431827.1	93.451	794	52	0	210424	211217	610993	610200	0	1179
NC057142.1	MK431827.1	94.488	762	20	9	63132	63880	267727	266975	0	1155
NC057142.1	MK431827.1	86.879	1067	81	20	375084	376126	798639	799670	0	1140
NC057142.1	MK431827.1	89.219	909	64	16	101452	102333	613202	612301	0	1105
NC057142.1	MK431827.1	93.623	690	44	0	200509	201198	749532	750221	0	1031
NC057142.1	MK431827.1	88.851	870	54	14	378872	379731	801301	802137	0	1029
NC057142.1	MK431827.1	93.211	707	29	6	108921	109626	304051	303363	0	1022
NC057142.1	MK431827.1	87.473	942	45	28	46794	47705	630178	629280	0	1018
NC057142.1	MK431827.1	91.689	746	32	7	163816	164554	593638	592916	0	1007
NC057142.1	MK431827.1	83.882	1154	80	34	363753	364885	58571	59639	0	1003
NC057142.1	MK431827.1	85.917	916	47	35	376301	377176	799676	800549	0	902
NC057142.1	MK431827.1	87.062	827	64	19	357093	357894	563043	562235	0	894
NC057142.1	MK431827.1	80.495	1333	115	58	355376	356657	565015	563777	0	887
NC057142.1	MK431827.1	96.97	528	16	0	520938	521465	715614	716141	0	887
NC057142.1	MK431827.1	91.463	656	30	7	269545	270200	755057	754428	0	878
NC057142.1	MK431827.1	90.131	689	36	10	350598	351276	572508	571842	0	867
NC057142.1	MK431827.1	93.706	572	36	0	393444	394015	781440	782011	0	857
NC057142.1	MK431827.1	96.023	528	14	4	418912	419439	554598	555118	0	852
NC057142.1	MK431827.1	82.263	1043	105	40	27769	28765	374828	375836	0	828
NC057142.1	MK431827.1	91.57	605	42	2	389926	390530	482479	481884	0	826
NC057142.1	MK431827.1	83.351	949	68	35	21800	22703	99226	100129	0	795
NC057142.1	MK431827.1	94.347	513	16	3	420373	420876	555580	556088	0	774
NC057142.1	MK431827.1	87.982	674	45	15	18131	18795	95512	96158	0	763
NC057142.1	MK431827.1	88.854	637	44	13	491965	492592	537379	537997	0	758
NC057142.1	MK431827.1	94.297	491	18	3	5864	6350	367885	368369	0	743
NC057142.1	MK431827.1	90.764	563	23	14	395207	395754	672685	672137	0	725
NC057142.1	MK431827.1	94.105	475	19	4	349443	349917	573503	573038	0	713
NC057142.1	MK431827.1	96.948	426	7	2	272817	273237	230720	231144	0	710
NC057142.1	MK431827.1	88.75	560	54	6	63911	64468	11944	11392	0	676
NC057142.1	MK431827.1	91.182	499	16	8	500499	500986	351770	351289	0	652
NC057142.1	MK431827.1	88.183	567	39	13	357130	357683	257173	256622	0	651
NC057142.1	MK431827.1	81.903	862	64	42	495390	496191	48268	47439	0	643
NC057142.1	MK431827.1	87.9	562	36	14	459086	459640	757598	758134	1.52e-179	632
NC057142.1	MK431827.1	90.141	497	14	8	185075	185566	447656	448122	5.52e-174	614
NC057142.1	MK431827.1	89.858	493	27	11	103116	103605	84549	85021	1.99e-173	612
NC057142.1	MK431827.1	90.83	458	33	1	43821	44269	239750	240207	3.32e-171	604
NC057142.1	MK431827.1	90.435	460	25	5	166831	167279	468717	468266	3.35e-166	588
NC057142.1	MK431827.1	93.766	385	21	1	389579	389960	482874	482490	2.61e-162	575
NC057142.1	MK431827.1	92.176	409	16	4	356661	357055	563557	563151	5.64e-159	564
NC057142.1	MK431827.1	85.067	596	31	24	389005	389600	483474	482937	3.39e-156	555
NC057142.1	MK431827.1	92.031	389	17	8	218548	218926	618531	618147	4.42e-150	534
NC057142.1	MK431827.1	82.464	690	41	22	493947	494599	539511	540157	5.72e-149	531
NC057142.1	MK431827.1	84.157	587	47	18	492599	493145	538303	538883	7.4e-148	527
NC057142.1	MK431827.1	95.238	336	8	5	262930	263264	735953	736281	2.66e-147	525
NC057142.1	MK431827.1	89.22	436	20	9	156655	157080	292582	293000	1.24e-145	520
NC057142.1	MK431827.1	89.22	436	20	8	156655	157080	612255	611837	1.24e-145	520
NC057142.1	MK431827.1	90.415	386	30	4	187723	188104	502714	502332	4.49e-140	501
NC057142.1	MK431827.1	89.25	400	28	6	493361	493746	539069	539467	1.26e-135	486
NC057142.1	MK431827.1	90.642	374	22	6	25699	26064	372043	372411	4.52e-135	484
NC057142.1	MK431827.1	92.507	347	7	2	319647	319993	438159	437832	2.1e-133	479
NC057142.1	MK431827.1	86.141	469	18	19	56885	57352	427785	428207	2.12e-128	462
NC057142.1	MK431827.1	87.588	427	18	9	282677	283099	668914	668519	2.12e-128	462
NC057142.1	MK431827.1	87.75	400	41	5	169435	169828	558455	558852	7.61e-128	460
NC057142.1	MK431827.1	83.364	541	43	24	304199	304697	103457	102922	9.85e-127	457
NC057142.1	MK431827.1	91.916	334	13	2	184696	185029	447339	447658	3.54e-126	455
NC057142.1	MK431827.1	88.889	378	8	10	428340	428709	236959	237310	4.61e-120	435
NC057142.1	MK431827.1	87	400	23	9	379365	379758	322284	321908	9.99e-117	424
NC057142.1	MK431827.1	92.027	301	24	0	417954	418254	481884	482184	9.99e-117	424
NC057142.1	MK431827.1	91.83	306	19	1	200945	201250	117725	118024	3.59e-116	422
NC057142.1	MK431827.1	90.214	327	27	1	319335	319656	224516	224190	3.59e-116	422
NC057142.1	MK431827.1	80.656	610	59	23	165878	166448	469325	468736	4.65e-115	418
NC057142.1	MK431827.1	90.625	320	22	5	491667	491984	770034	770347	4.65e-115	418
NC057142.1	MK431827.1	88.169	355	27	8	454896	455241	226172	226520	2.8e-112	409
NC057142.1	MK431827.1	96.371	248	9	0	388101	388348	240478	240231	2.8e-112	409
NC057142.1	MK431827.1	86.243	378	47	1	138630	139002	62643	63020	3.62e-111	405
NC057142.1	MK431827.1	89.254	335	17	7	501067	501393	369016	369339	4.68e-110	401
NC057142.1	MK431827.1	97.059	238	5	1	35069	35304	233507	233744	1.68e-109	399
NC057142.1	MK431827.1	86.863	373	29	8	419443	419806	555228	555589	1.68e-109	399
NC057142.1	MK431827.1	98.077	208	4	0	309399	309606	399910	400117	2.21e-98	363
NC057142.1	MK431827.1	90.068	292	10	4	262336	262614	270880	271165	7.94e-98	361
NC057142.1	MK431827.1	82.618	466	23	24	197995	198425	749087	749529	2.86e-97	359
NC057142.1	MK431827.1	92.095	253	11	2	167286	167529	468231	467979	6.18e-94	348
NC057142.1	MK431827.1	90.566	265	16	8	27355	27612	373959	374221	2.88e-92	342
NC057142.1	MK431827.1	89.63	270	21	6	459352	459615	279277	279009	1.34e-90	337
NC057142.1	MK431827.1	86.28	328	20	13	478760	479073	91902	91586	1.73e-89	333
NC057142.1	MK431827.1	87.129	303	24	10	297188	297482	46826	47121	2.24e-88	329
NC057142.1	MK431827.1	86.408	309	31	8	145720	146024	274818	275119	8.06e-88	327
NC057142.1	MK431827.1	83.333	384	33	7	314039	314421	681805	682158	2.9e-87	326
NC057142.1	MK431827.1	85.67	321	27	7	358563	358883	425620	425319	1.35e-85	320
NC057142.1	MK431827.1	88.278	273	21	4	269014	269285	9154	9416	1.74e-84	316
NC057142.1	MK431827.1	90.717	237	20	2	172356	172591	309067	308832	6.27e-84	315
NC057142.1	MK431827.1	89.683	252	11	7	279089	279340	527864	527628	1.05e-81	307
NC057142.1	MK431827.1	89.916	238	19	2	303717	303953	160109	160342	4.88e-80	302
NC057142.1	MK431827.1	86.525	282	26	6	243416	243694	490292	490564	1.76e-79	300
NC057142.1	MK431827.1	73.864	880	173	44	237945	238798	199340	200188	6.32e-79	298
NC057142.1	MK431827.1	73.864	880	173	44	237945	238798	252440	253288	6.32e-79	298
NC057142.1	MK431827.1	84.244	311	42	3	2810	3114	62658	62967	2.27e-78	296
NC057142.1	MK431827.1	89.627	241	10	6	232700	232935	160760	160530	2.94e-77	292
NC057142.1	MK431827.1	97.647	170	4	0	290779	290948	201076	201245	2.94e-77	292
NC057142.1	MK431827.1	97.647	170	4	0	290779	290948	254176	254345	2.94e-77	292
NC057142.1	MK431827.1	94.652	187	8	2	88217	88403	433662	433846	3.8e-76	289
NC057142.1	MK431827.1	78.667	525	45	24	494992	495510	540337	540800	1.37e-75	287
NC057142.1	MK431827.1	98.137	161	3	0	63161	63321	219448	219288	6.36e-74	281
NC057142.1	MK431827.1	78.707	526	37	37	212259	212782	448629	449081	6.36e-74	281
NC057142.1	MK431827.1	99.32	147	1	0	112438	112584	81435	81289	1.78e-69	267
NC057142.1	MK431827.1	90.141	213	8	4	310080	310287	594159	594363	6.41e-69	265
NC057142.1	MK431827.1	89.623	212	14	6	155648	155854	40897	41105	2.3e-68	263
NC057142.1	MK431827.1	87.281	228	25	3	484592	484815	132693	132920	1.07e-66	257
NC057142.1	MK431827.1	97.351	151	4	0	218619	218769	266817	266667	1.07e-66	257
NC057142.1	MK431827.1	91.534	189	13	1	360022	360207	275503	275691	1.07e-66	257
NC057142.1	MK431827.1	87.773	229	13	3	275673	275900	802127	802341	1.39e-65	254
NC057142.1	MK431827.1	86.166	253	12	5	390885	391137	517021	516792	4.99e-65	252
NC057142.1	MK431827.1	97.26	146	4	0	521302	521447	557425	557570	6.45e-64	248
NC057142.1	MK431827.1	80.319	376	28	24	242938	243309	489874	490207	3e-62	243
NC057142.1	MK431827.1	81.988	322	25	14	377167	377485	800755	801046	3e-62	243
NC057142.1	MK431827.1	91.86	172	9	1	358037	358208	561759	561593	5.02e-60	235
NC057142.1	MK431827.1	87.156	218	11	8	253219	253419	437306	437523	6.5e-59	231
NC057142.1	MK431827.1	97.08	137	4	0	288689	288825	552825	552961	6.5e-59	231
NC057142.1	MK431827.1	86.175	217	23	3	236739	236949	606795	606580	8.41e-58	228
NC057142.1	MK431827.1	91.925	161	9	2	170218	170378	217756	217912	3.91e-56	222
NC057142.1	MK431827.1	95.588	136	6	0	280531	280666	781290	781425	5.06e-55	219
NC057142.1	MK431827.1	90.854	164	12	2	42774	42935	226512	226674	1.82e-54	217
NC057142.1	MK431827.1	95.522	134	6	0	37837	37970	268681	268548	6.54e-54	215
NC057142.1	MK431827.1	88.827	179	14	1	377579	377757	801079	801251	6.54e-54	215
NC057142.1	MK431827.1	86.256	211	11	7	397628	397820	580676	580886	2.35e-53	213
NC057142.1	MK431827.1	82.576	264	19	11	17598	17860	94395	94632	1.1e-51	207
NC057142.1	MK431827.1	86.5	200	9	6	426804	426994	292081	292271	1.42e-50	204
NC057142.1	MK431827.1	83.83	235	14	13	268552	268782	645429	645643	5.09e-50	202
NC057142.1	MK431827.1	95.968	124	5	0	433496	433619	782280	782157	5.09e-50	202
NC057142.1	MK431827.1	91.667	144	12	0	75625	75768	595155	595298	1.83e-49	200
NC057142.1	MK431827.1	95.902	122	5	0	242742	242863	489701	489822	6.59e-49	198
NC057142.1	MK431827.1	82.239	259	19	9	222266	222512	647422	647179	6.59e-49	198
NC057142.1	MK431827.1	78.846	312	42	10	158290	158587	442902	442601	3.97e-46	189
NC057142.1	MK431827.1	90.345	145	9	1	339013	339157	822207	822346	5.13e-45	185
NC057142.1	MK431827.1	90.78	141	8	2	320052	320191	275504	275368	1.85e-44	183
NC057142.1	MK431827.1	90.845	142	6	2	181840	181981	489464	489330	1.85e-44	183
NC057142.1	MK431827.1	87.578	161	13	4	349281	349441	573913	573760	2.39e-43	180
NC057142.1	MK431827.1	84.536	194	14	4	75363	75540	467981	467788	8.59e-43	178
NC057142.1	MK431827.1	82.895	228	8	7	199059	199281	554008	554209	3.09e-42	176
NC057142.1	MK431827.1	100	91	0	0	181885	181975	751883	751793	5.17e-40	169
NC057142.1	MK431827.1	90.4	125	11	1	388706	388829	413903	413779	2.4e-38	163
NC057142.1	MK431827.1	89.062	128	13	1	316287	316413	684044	684171	1.12e-36	158
NC057142.1	MK431827.1	97.753	89	2	0	506883	506971	749532	749620	1.45e-35	154
NC057142.1	MK431827.1	87.234	141	6	5	365966	366101	146146	146013	1.87e-34	150
NC057142.1	MK431827.1	97.701	87	2	0	387956	388042	379812	379898	1.87e-34	150
NC057142.1	MK431827.1	94.737	95	3	2	485050	485143	754321	754414	2.42e-33	147
NC057142.1	MK431827.1	86.765	136	9	2	279883	280018	315541	315667	3.13e-32	143
NC057142.1	MK431827.1	87.692	130	6	3	507430	507558	322675	322555	3.13e-32	143
NC057142.1	MK431827.1	100	77	0	0	32267	32343	379736	379812	3.13e-32	143
NC057142.1	MK431827.1	91.346	104	5	2	218518	218621	366635	366734	4.05e-31	139
NC057142.1	MK431827.1	80.184	217	18	12	394524	394718	513590	513803	4.05e-31	139
NC057142.1	MK431827.1	95.349	86	4	0	120364	120449	30630	30545	1.46e-30	137
NC057142.1	MK431827.1	89.189	111	7	1	30954	31064	377741	377846	1.89e-29	134
NC057142.1	MK431827.1	97.436	78	2	0	102256	102333	486675	486752	1.89e-29	134
NC057142.1	MK431827.1	92.473	93	7	0	489435	489527	533814	533722	1.89e-29	134
NC057142.1	MK431827.1	94.186	86	5	0	5	90	413969	414054	6.78e-29	132
NC057142.1	MK431827.1	100	71	0	0	200510	200580	667854	667784	6.78e-29	132
NC057142.1	MK431827.1	86.29	124	11	4	319226	319344	224716	224594	2.44e-28	130
NC057142.1	MK431827.1	95.062	81	4	0	103842	103922	609638	609718	8.77e-28	128
NC057142.1	MK431827.1	78.319	226	29	9	119265	119476	626549	626330	8.77e-28	128
NC057142.1	MK431827.1	81.081	185	14	11	159702	159865	729194	729378	8.77e-28	128
NC057142.1	MK431827.1	98.592	71	1	0	375650	375720	614693	614763	3.15e-27	126
NC057142.1	MK431827.1	81.437	167	18	7	78827	78988	294410	294568	1.13e-26	124
NC057142.1	MK431827.1	97.297	74	1	1	53711	53783	300811	300738	1.13e-26	124
NC057142.1	MK431827.1	89.583	96	10	0	219047	219142	365824	365919	4.08e-26	122
NC057142.1	MK431827.1	76.744	258	36	12	119222	119463	664739	664490	4.08e-26	122
NC057142.1	MK431827.1	95.946	74	3	0	260673	260746	212729	212656	1.47e-25	121
NC057142.1	MK431827.1	85.965	114	12	3	365451	365564	59713	59822	5.28e-25	119
NC057142.1	MK431827.1	98.507	67	1	0	288922	288988	470616	470682	5.28e-25	119
NC057142.1	MK431827.1	85.345	116	14	3	77910	78024	322799	322912	1.9e-24	117
NC057142.1	MK431827.1	91.111	90	3	2	506886	506970	667852	667763	1.9e-24	117
NC057142.1	MK431827.1	82.895	152	4	12	444634	444784	677821	677691	1.9e-24	117
NC057142.1	MK431827.1	88.119	101	5	1	211521	211614	610165	610065	2.46e-23	113
NC057142.1	MK431827.1	88	100	5	4	219392	219489	160111	160017	8.83e-23	111
NC057142.1	MK431827.1	100	59	0	0	447250	447308	80981	80923	3.18e-22	110
NC057142.1	MK431827.1	77.273	220	29	12	119265	119473	287668	287459	3.18e-22	110
NC057142.1	MK431827.1	96.97	66	0	2	181912	181975	501207	501272	3.18e-22	110
NC057142.1	MK431827.1	96.923	65	2	0	6894	6958	672621	672685	3.18e-22	110
NC057142.1	MK431827.1	98.387	62	1	0	391623	391684	782807	782746	3.18e-22	110
NC057142.1	MK431827.1	89.011	91	5	2	514788	514873	84369	84279	1.14e-21	108
NC057142.1	MK431827.1	92.105	76	6	0	342872	342947	469323	469248	1.14e-21	108
NC057142.1	MK431827.1	92.208	77	5	1	493239	493314	538984	539060	1.14e-21	108
NC057142.1	MK431827.1	87.755	98	5	1	477315	477405	610068	610165	1.14e-21	108
NC057142.1	MK431827.1	86.735	98	10	3	17956	18053	95310	95404	4.11e-21	106
NC057142.1	MK431827.1	83.721	129	4	7	307101	307229	202374	202485	4.11e-21	106
NC057142.1	MK431827.1	93.151	73	4	1	457042	457113	553308	553380	4.11e-21	106
NC057142.1	MK431827.1	96.774	62	2	0	181770	181831	489569	489508	1.48e-20	104
NC057142.1	MK431827.1	93.056	72	3	2	314501	314572	711994	712063	1.48e-20	104
NC057142.1	MK431827.1	94.118	68	3	1	274839	274906	359702	359768	5.32e-20	102
NC057142.1	MK431827.1	89.873	79	8	0	339185	339263	514142	514064	5.32e-20	102
NC057142.1	MK431827.1	96.721	61	2	0	198368	198428	667915	667855	5.32e-20	102
NC057142.1	MK431827.1	87.234	94	7	4	187084	187176	803109	803198	5.32e-20	102
NC057142.1	MK431827.1	90.123	81	3	3	297626	297706	491760	491685	1.91e-19	100
NC057142.1	MK431827.1	85.047	107	6	5	212738	212844	788705	788801	1.91e-19	100
NC057142.1	MK431827.1	95.161	62	3	0	17908	17969	95092	95153	6.88e-19	99
NC057142.1	MK431827.1	96.552	58	2	0	365870	365927	181854	181797	2.47e-18	97.1
NC057142.1	MK431827.1	87.805	82	10	0	9	90	365824	365905	2.47e-18	97.1
NC057142.1	MK431827.1	84.536	97	15	0	109493	109589	736653	736557	2.47e-18	97.1
NC057142.1	MK431827.1	93.548	62	4	0	494811	494872	374743	374804	3.2e-17	93.5
NC057142.1	MK431827.1	96.429	56	1	1	101195	101249	255018	254963	1.15e-16	91.6
NC057142.1	MK431827.1	98.077	52	1	0	421803	421854	540389	540338	1.15e-16	91.6
NC057142.1	MK431827.1	100	49	0	0	266953	267001	555780	555732	1.15e-16	91.6
NC057142.1	MK431827.1	100	49	0	0	420517	420565	643944	643896	1.15e-16	91.6
NC057142.1	MK431827.1	90.141	71	6	1	218875	218944	716071	716141	1.15e-16	91.6
NC057142.1	MK431827.1	94.828	58	2	1	96326	96382	256424	256481	4.14e-16	89.8
NC057142.1	MK431827.1	89.855	69	6	1	312540	312608	678181	678114	1.49e-15	87.9
NC057142.1	MK431827.1	100	47	0	0	422027	422073	715978	716024	1.49e-15	87.9
NC057142.1	MK431827.1	88.158	76	3	1	279271	279340	35403	35328	5.35e-15	86.1
NC057142.1	MK431827.1	94.545	55	3	0	242938	242992	49700	49646	5.35e-15	86.1
NC057142.1	MK431827.1	100	46	0	0	298509	298554	213122	213167	5.35e-15	86.1
NC057142.1	MK431827.1	96.154	52	2	0	494993	495044	557252	557201	5.35e-15	86.1
NC057142.1	MK431827.1	96.226	53	1	1	218875	218926	557518	557570	5.35e-15	86.1
NC057142.1	MK431827.1	93.103	58	2	1	279037	279094	550158	550213	1.93e-14	84.2
NC057142.1	MK431827.1	95.918	49	2	0	521399	521447	618195	618147	2.49e-13	80.5
NC057142.1	MK431827.1	100	42	0	0	158601	158642	501184	501225	8.96e-13	78.7
NC057142.1	MK431827.1	91.379	58	2	1	259434	259488	213713	213770	3.22e-12	76.8
NC057142.1	MK431827.1	92.453	53	4	0	13697	13749	302665	302613	3.22e-12	76.8
NC057142.1	MK431827.1	88.889	63	5	1	210802	210862	664739	664801	3.22e-12	76.8
NC057142.1	MK431827.1	91.228	57	1	1	222060	222112	203281	203225	1.16e-11	75
NC057142.1	MK431827.1	95.745	47	1	1	435165	435211	236525	236570	1.16e-11	75
NC057142.1	MK431827.1	87.879	66	3	2	394030	394090	588105	588040	4.17e-11	73.1
NC057142.1	MK431827.1	92	50	4	0	112479	112528	215241	215290	1.5e-10	71.3
NC057142.1	MK431827.1	85.333	75	3	3	468055	468121	334980	334906	1.5e-10	71.3
NC057142.1	MK431827.1	100	38	0	0	62158	62195	365882	365919	1.5e-10	71.3
NC057142.1	MK431827.1	100	38	0	0	219724	219761	470500	470537	1.5e-10	71.3
NC057142.1	MK431827.1	83.333	84	7	6	520023	520104	587998	588076	1.5e-10	71.3
NC057142.1	MK431827.1	97.5	40	1	0	128259	128298	11934	11973	5.39e-10	69.4
NC057142.1	MK431827.1	87.302	63	4	2	332856	332915	87076	87015	5.39e-10	69.4
NC057142.1	MK431827.1	89.655	58	1	2	242756	242813	104793	104741	5.39e-10	69.4
NC057142.1	MK431827.1	97.5	40	1	0	110924	110963	131771	131810	5.39e-10	69.4
NC057142.1	MK431827.1	97.5	40	1	0	511108	511147	273462	273423	5.39e-10	69.4
NC057142.1	MK431827.1	92.157	51	1	2	238075	238123	305125	305076	5.39e-10	69.4
NC057142.1	MK431827.1	97.436	39	1	0	476671	476709	95648	95686	1.94e-09	67.6
NC057142.1	MK431827.1	95.238	42	2	0	505630	505671	624120	624079	1.94e-09	67.6
NC057142.1	MK431827.1	97.436	39	1	0	63675	63713	711952	711990	1.94e-09	67.6
NC057142.1	MK431827.1	93.182	44	3	0	288683	288726	153384	153427	6.97e-09	65.8
NC057142.1	MK431827.1	97.297	37	1	0	182802	182838	29796	29832	2.51e-08	63.9
NC057142.1	MK431827.1	95	40	2	0	150589	150628	80150	80189	2.51e-08	63.9
NC057142.1	MK431827.1	95	40	2	0	314676	314715	384798	384837	2.51e-08	63.9
NC057142.1	MK431827.1	100	33	0	0	450429	450461	436977	437009	9.02e-08	62.1
NC057142.1	MK431827.1	100	33	0	0	128256	128288	750307	750339	9.02e-08	62.1
NC057142.1	MK431827.1	89.362	47	5	0	492833	492879	5937	5891	3.24e-07	60.2
NC057142.1	MK431827.1	97.222	36	0	1	457778	457813	49052	49086	3.24e-07	60.2
NC057142.1	MK431827.1	97.143	35	1	0	304106	304140	103508	103474	3.24e-07	60.2
NC057142.1	MK431827.1	94.872	39	1	1	507439	507476	283401	283363	3.24e-07	60.2
NC057142.1	MK431827.1	94.737	38	2	0	44197	44234	350117	350080	3.24e-07	60.2
NC057142.1	MK431827.1	100	32	0	0	393923	393954	360008	360039	3.24e-07	60.2
NC057142.1	MK431827.1	97.143	35	1	0	201299	201333	610102	610068	3.24e-07	60.2
NC057142.1	MK431827.1	100	32	0	0	494603	494634	715491	715460	3.24e-07	60.2
NC057142.1	MK431827.1	92.5	40	3	0	109531	109570	49588	49627	1.17e-06	58.4
NC057142.1	MK431827.1	94.737	38	0	1	211694	211729	93205	93242	1.17e-06	58.4
NC057142.1	MK431827.1	100	31	0	0	391717	391747	190069	190039	1.17e-06	58.4
NC057142.1	MK431827.1	97.059	34	1	0	43165	43198	304126	304093	1.17e-06	58.4
NC057142.1	MK431827.1	90.909	44	2	2	317408	317451	624933	624974	1.17e-06	58.4
NC057142.1	MK431827.1	97.059	34	1	0	374943	374976	632636	632603	1.17e-06	58.4
NC057142.1	MK431827.1	97.059	34	1	0	43165	43198	831398	831431	1.17e-06	58.4
NC057142.1	MK431827.1	100	30	0	0	237933	237962	88372	88401	4.2e-06	56.5
NC057142.1	MK431827.1	94.595	37	1	1	436344	436380	112696	112661	4.2e-06	56.5
NC057142.1	MK431827.1	90.476	42	4	0	65463	65504	460967	461008	4.2e-06	56.5
NC057142.1	MK431827.1	96.97	33	1	0	60081	60113	723259	723291	4.2e-06	56.5
